# Supplementary material for: A Novel Signature for Predicting Prognosis of Smoking-Related Squamous Cell Carcinoma
Source: Front Genet. 2021 Apr 22;12:666371. doi: 10.3389/fgene.2021.666371 (PMC8100348; doi:10.3389/fgene.2021.666371)
Supplement: Supplementary file 2 [file Table_1.XLSX]

## Sheet: Sheet1
ID	Description	pvalue	p.adjust
GO:0006260	DNA replication	2.51e-28	6.36e-25
GO:0006310	DNA recombination	2.77e-27	3.5e-24
GO:0006302	double-strand break repair	5.94e-23	5.01e-20
GO:0000724	double-strand break repair via homologous recombination	6.84e-21	4.16e-18
GO:0000725	recombinational repair	8.22e-21	4.16e-18
GO:0006261	DNA-dependent DNA replication	1.78e-19	7.49e-17
GO:0048285	organelle fission	1.06e-18	3.83e-16
GO:0051052	regulation of DNA metabolic process	1.51e-17	4.79e-15
GO:0000280	nuclear division	2.39e-17	6.72e-15
GO:0007059	chromosome segregation	1.15e-15	2.92e-13
GO:0051321	meiotic cell cycle	1.39e-13	3.2e-11
GO:1903046	meiotic cell cycle process	4.11e-13	8.68e-11
GO:0000075	cell cycle checkpoint	6.17e-13	1.2e-10
GO:0045005	DNA-dependent DNA replication maintenance of fidelity	2.71e-12	4.89e-10
GO:0000018	regulation of DNA recombination	2.93e-12	4.94e-10
GO:0098813	nuclear chromosome segregation	3.31e-12	5.23e-10
GO:1901987	regulation of cell cycle phase transition	4.19e-12	6.23e-10
GO:0044786	cell cycle DNA replication	5.39e-12	7.57e-10
GO:0006275	regulation of DNA replication	7.97e-12	1.06e-09
GO:0140013	meiotic nuclear division	8.44e-12	1.07e-09
GO:0000723	telomere maintenance	3.12e-11	3.76e-09
GO:0061982	meiosis I cell cycle process	3.33e-11	3.83e-09
GO:0051983	regulation of chromosome segregation	5.44e-11	5.98e-09
GO:0007131	reciprocal meiotic recombination	5.71e-11	6.02e-09
GO:0035825	homologous recombination	7.09e-11	6.9e-09
GO:0090329	regulation of DNA-dependent DNA replication	7.09e-11	6.9e-09
GO:0033044	regulation of chromosome organization	9.67e-11	9.06e-09
GO:0032200	telomere organization	1.07e-10	9.66e-09
GO:1901990	regulation of mitotic cell cycle phase transition	1.16e-10	1.01e-08
GO:0051304	chromosome separation	1.23e-10	1.04e-08
GO:0031023	microtubule organizing center organization	1.67e-10	1.35e-08
GO:0051053	negative regulation of DNA metabolic process	1.7e-10	1.35e-08
GO:0031570	DNA integrity checkpoint	1.87e-10	1.44e-08
GO:0007127	meiosis I	2.18e-10	1.62e-08
GO:0071103	DNA conformation change	2.5e-10	1.81e-08
GO:0000819	sister chromatid segregation	3.59e-10	2.52e-08
GO:0007093	mitotic cell cycle checkpoint	3.95e-10	2.7e-08
GO:0007098	centrosome cycle	6.78e-10	4.51e-08
GO:0036297	interstrand cross-link repair	1.18e-09	7.65e-08
GO:2001020	regulation of response to DNA damage stimulus	2.44e-09	1.54e-07
GO:0032392	DNA geometric change	4.21e-09	2.54e-07
GO:0033260	nuclear DNA replication	4.21e-09	2.54e-07
GO:0071897	DNA biosynthetic process	4.93e-09	2.9e-07
GO:0000077	DNA damage checkpoint	5.35e-09	3.08e-07
GO:0033045	regulation of sister chromatid segregation	5.79e-09	3.26e-07
GO:0045787	positive regulation of cell cycle	6.37e-09	3.51e-07
GO:0006312	mitotic recombination	7.47e-09	4.02e-07
GO:0010948	negative regulation of cell cycle process	8.75e-09	4.61e-07
GO:0140014	mitotic nuclear division	9.24e-09	4.77e-07
GO:0072331	signal transduction by p53 class mediator	1.1e-08	5.58e-07
GO:0051298	centrosome duplication	1.28e-08	6.36e-07
GO:0051054	positive regulation of DNA metabolic process	4.22e-08	2.06e-06
GO:0046605	regulation of centrosome cycle	4.9e-08	2.34e-06
GO:2000779	regulation of double-strand break repair	5.07e-08	2.38e-06
GO:0006282	regulation of DNA repair	5.51e-08	2.53e-06
GO:0000070	mitotic sister chromatid segregation	7.52e-08	3.4e-06
GO:0045930	negative regulation of mitotic cell cycle	7.89e-08	3.5e-06
GO:0010569	regulation of double-strand break repair via homologous recombination	9.19e-08	4.01e-06
GO:1902749	regulation of cell cycle G2/M phase transition	1.08e-07	4.63e-06
GO:0031297	replication fork processing	1.32e-07	5.58e-06
GO:0032508	DNA duplex unwinding	1.68e-07	6.98e-06
GO:0007088	regulation of mitotic nuclear division	1.98e-07	8.09e-06
GO:0030071	regulation of mitotic metaphase/anaphase transition	2.54e-07	1.02e-05
GO:0090068	positive regulation of cell cycle process	3.17e-07	1.25e-05
GO:1902099	regulation of metaphase/anaphase transition of cell cycle	3.46e-07	1.34e-05
GO:0044839	cell cycle G2/M phase transition	3.5e-07	1.34e-05
GO:0007091	metaphase/anaphase transition of mitotic cell cycle	4.02e-07	1.52e-05
GO:0044784	metaphase/anaphase transition of cell cycle	5.37e-07	2e-05
GO:1901796	regulation of signal transduction by p53 class mediator	5.81e-07	2.13e-05
GO:0000729	DNA double-strand break processing	5.97e-07	2.13e-05
GO:2000104	negative regulation of DNA-dependent DNA replication	5.97e-07	2.13e-05
GO:0010965	regulation of mitotic sister chromatid separation	6.17e-07	2.17e-05
GO:0008156	negative regulation of DNA replication	6.71e-07	2.29e-05
GO:0098534	centriole assembly	6.71e-07	2.29e-05
GO:0031573	intra-S DNA damage checkpoint	8.92e-07	3.01e-05
GO:0051306	mitotic sister chromatid separation	9.25e-07	3.08e-05
GO:0051783	regulation of nuclear division	9.52e-07	3.13e-05
GO:0010824	regulation of centrosome duplication	1.12e-06	3.64e-05
GO:1905818	regulation of chromosome separation	1.2e-06	3.83e-05
GO:0033046	negative regulation of sister chromatid segregation	1.32e-06	4.13e-05
GO:0045910	negative regulation of DNA recombination	1.32e-06	4.13e-05
GO:0051985	negative regulation of chromosome segregation	1.55e-06	4.77e-05
GO:1901988	negative regulation of cell cycle phase transition	1.93e-06	5.87e-05
GO:0033047	regulation of mitotic sister chromatid segregation	2.45e-06	7.37e-05
GO:2001251	negative regulation of chromosome organization	2.88e-06	8.58e-05
GO:0007094	mitotic spindle assembly checkpoint	4.12e-06	0.000117038
GO:0031577	spindle checkpoint	4.12e-06	0.000117038
GO:0071173	spindle assembly checkpoint	4.12e-06	0.000117038
GO:0071174	mitotic spindle checkpoint	4.12e-06	0.000117038
GO:0045839	negative regulation of mitotic nuclear division	4.23e-06	0.000118601
GO:0044773	mitotic DNA damage checkpoint	4.27e-06	0.000118601
GO:0002200	somatic diversification of immune receptors	5.17e-06	0.000142181
GO:0045841	negative regulation of mitotic metaphase/anaphase transition	5.84e-06	0.000158778
GO:0007099	centriole replication	6.89e-06	0.000183545
GO:1902100	negative regulation of metaphase/anaphase transition of cell cycle	6.89e-06	0.000183545
GO:0010389	regulation of G2/M transition of mitotic cell cycle	8.79e-06	0.000231403
GO:0044774	mitotic DNA integrity checkpoint	8.87e-06	0.000231403
GO:0000375	RNA splicing, via transesterification reactions	9.24e-06	0.000238499
GO:2000816	negative regulation of mitotic sister chromatid separation	9.47e-06	0.000241951
GO:0008380	RNA splicing	1.04e-05	0.000264109
GO:1905819	negative regulation of chromosome separation	1.1e-05	0.000276044
GO:0051784	negative regulation of nuclear division	1.12e-05	0.000277482
GO:0010826	negative regulation of centrosome duplication	1.2e-05	0.00029374
GO:0002562	somatic diversification of immune receptors via germline recombination within a single locus	1.39e-05	0.000335878
GO:0016444	somatic cell DNA recombination	1.39e-05	0.000335878
GO:0060249	anatomical structure homeostasis	1.44e-05	0.000342925
GO:0033048	negative regulation of mitotic sister chromatid segregation	1.47e-05	0.000348574
GO:2001252	positive regulation of chromosome organization	1.55e-05	0.000360066
GO:0007062	sister chromatid cohesion	1.55e-05	0.000360066
GO:0000086	G2/M transition of mitotic cell cycle	1.89e-05	0.000433921
GO:1901991	negative regulation of mitotic cell cycle phase transition	1.97e-05	0.00044714
GO:0009314	response to radiation	2e-05	0.00044714
GO:0010212	response to ionizing radiation	2.01e-05	0.00044714
GO:0045132	meiotic chromosome segregation	2.01e-05	0.00044714
GO:0032201	telomere maintenance via semi-conservative replication	2.11e-05	0.000465161
GO:0046606	negative regulation of centrosome cycle	2.37e-05	0.000516901
GO:0051984	positive regulation of chromosome segregation	2.55e-05	0.000550822
GO:0000726	non-recombinational repair	2.77e-05	0.000593716
GO:0000377	RNA splicing, via transesterification reactions with bulged adenosine as nucleophile	3.23e-05	0.00067632
GO:0000398	mRNA splicing, via spliceosome	3.23e-05	0.00067632
GO:0007140	male meiotic nuclear division	3.23e-05	0.00067632
GO:0090305	nucleic acid phosphodiester bond hydrolysis	3.7e-05	0.000766564
GO:0016569	covalent chromatin modification	4.2e-05	0.000861636
GO:0000076	DNA replication checkpoint	4.22e-05	0.000861636
GO:0031572	G2 DNA damage checkpoint	4.27e-05	0.000863868
GO:1901976	regulation of cell cycle checkpoint	5.01e-05	0.00100518
GO:0010639	negative regulation of organelle organization	5.29e-05	0.00105393
GO:2000278	regulation of DNA biosynthetic process	7.51e-05	0.00148476
GO:0006289	nucleotide-excision repair	8.02e-05	0.00157263
GO:0016570	histone modification	8.16e-05	0.00158754
GO:0034502	protein localization to chromosome	8.68e-05	0.00165991
GO:0045143	homologous chromosome segregation	8.69e-05	0.00165991
GO:2000042	negative regulation of double-strand break repair via homologous recombination	8.73e-05	0.00165991
GO:0065004	protein-DNA complex assembly	8.88e-05	0.00167706
GO:0016572	histone phosphorylation	0.000117216	0.00218449
GO:0006303	double-strand break repair via nonhomologous end joining	0.000117427	0.00218449
GO:0044843	cell cycle G1/S phase transition	0.000128985	0.00238199
GO:0045911	positive regulation of DNA recombination	0.000133062	0.00243947
GO:0007063	regulation of sister chromatid cohesion	0.000159786	0.00288756
GO:0046599	regulation of centriole replication	0.000159786	0.00288756
GO:0016445	somatic diversification of immunoglobulins	0.000166643	0.00299012
GO:0070192	chromosome organization involved in meiotic cell cycle	0.000181648	0.0032364
GO:0006284	base-excision repair	0.000190555	0.00336438
GO:0006297	nucleotide-excision repair, DNA gap filling	0.000191491	0.00336438
GO:0032875	regulation of DNA endoreduplication	0.000232611	0.00405158
GO:0097327	response to antineoplastic agent	0.000233806	0.00405158
GO:2001022	positive regulation of response to DNA damage stimulus	0.000249286	0.00429042
GO:0000082	G1/S transition of mitotic cell cycle	0.000265976	0.00454675
GO:0042023	DNA endoreduplication	0.00031682	0.00533019
GO:0072711	cellular response to hydroxyurea	0.00031682	0.00533019
GO:0042770	signal transduction in response to DNA damage	0.000318126	0.00533019
GO:0002204	somatic recombination of immunoglobulin genes involved in immune response	0.000326215	0.00535924
GO:0002208	somatic diversification of immunoglobulins involved in immune response	0.000326215	0.00535924
GO:0045190	isotype switching	0.000326215	0.00535924
GO:0000281	mitotic cytokinesis	0.000343852	0.00561256
GO:0071824	protein-DNA complex subunit organization	0.000354719	0.00575281
GO:0022616	DNA strand elongation	0.000364579	0.00587084
GO:0000910	cytokinesis	0.000366637	0.00587084
GO:0051303	establishment of chromosome localization	0.000398187	0.00633593
GO:0072710	response to hydroxyurea	0.000418441	0.00657549
GO:2000105	positive regulation of DNA-dependent DNA replication	0.000418441	0.00657549
GO:0050000	chromosome localization	0.000427754	0.00666117
GO:1901989	positive regulation of cell cycle phase transition	0.000429158	0.00666117
GO:0016447	somatic recombination of immunoglobulin gene segments	0.000524763	0.00809543
GO:0000722	telomere maintenance via recombination	0.000538843	0.00826226
GO:0000002	mitochondrial genome maintenance	0.000552434	0.0083692
GO:0044818	mitotic G2/M transition checkpoint	0.000552434	0.0083692
GO:0032204	regulation of telomere maintenance	0.000602209	0.00901532
GO:2001021	negative regulation of response to DNA damage stimulus	0.000602209	0.00901532
GO:0010165	response to X-ray	0.000627953	0.00934541
GO:0070507	regulation of microtubule cytoskeleton organization	0.000674355	0.00982126
GO:0072425	signal transduction involved in G2 DNA damage checkpoint	0.000679336	0.00982126
GO:0090231	regulation of spindle checkpoint	0.000679336	0.00982126
GO:0090266	regulation of mitotic cell cycle spindle assembly checkpoint	0.000679336	0.00982126
GO:1903504	regulation of mitotic spindle checkpoint	0.000679336	0.00982126
GO:2000780	negative regulation of double-strand break repair	0.000710509	0.0102136
GO:0002381	immunoglobulin production involved in immunoglobulin mediated immune response	0.000739954	0.0105767
GO:0045191	regulation of isotype switching	0.000800456	0.0113773
GO:0045738	negative regulation of DNA repair	0.000898151	0.0126945
GO:0032465	regulation of cytokinesis	0.000990706	0.0139249
GO:0043966	histone H3 acetylation	0.00101507	0.0141885
GO:0045740	positive regulation of DNA replication	0.00111821	0.0155443
GO:0045931	positive regulation of mitotic cell cycle	0.00121572	0.0166897
GO:0006978	DNA damage response, signal transduction by p53 class mediator resulting in transcription of p21 class mediator	0.00123359	0.0166897
GO:0008340	determination of adult lifespan	0.00123359	0.0166897
GO:0033262	regulation of nuclear cell cycle DNA replication	0.00123359	0.0166897
GO:0097329	response to antimetabolite	0.00123359	0.0166897
GO:0006473	protein acetylation	0.00129361	0.0174087
GO:0006298	mismatch repair	0.00137352	0.0183863
GO:0042772	DNA damage response, signal transduction resulting in transcription	0.00146639	0.0194236
GO:0051782	negative regulation of cell division	0.00146639	0.0194236
GO:0051302	regulation of cell division	0.00147404	0.0194236
GO:0018394	peptidyl-lysine acetylation	0.00153058	0.0200641
GO:0007051	spindle organization	0.00158882	0.0207202
GO:2000573	positive regulation of DNA biosynthetic process	0.00166971	0.0216634
GO:0061640	cytoskeleton-dependent cytokinesis	0.00180929	0.0233546
GO:0018205	peptidyl-lysine modification	0.00189286	0.0243093
GO:0000079	regulation of cyclin-dependent protein serine/threonine kinase activity	0.00200111	0.0253041
GO:0006271	DNA strand elongation involved in DNA replication	0.00201032	0.0253041
GO:0007095	mitotic G2 DNA damage checkpoint	0.00201032	0.0253041
GO:0032042	mitochondrial DNA metabolic process	0.00201032	0.0253041
GO:0032886	regulation of microtubule-based process	0.00204036	0.025555
GO:0008630	intrinsic apoptotic signaling pathway in response to DNA damage	0.00220792	0.0275174
GO:0009411	response to UV	0.00228474	0.0283352
GO:1902750	negative regulation of cell cycle G2/M phase transition	0.00231718	0.0285346
GO:0051383	kinetochore organization	0.00232337	0.0285346
GO:1904029	regulation of cyclin-dependent protein kinase activity	0.00243046	0.0296917
GO:0002312	B cell activation involved in immune response	0.00244106	0.0296917
GO:0030330	DNA damage response, signal transduction by p53 class mediator	0.00254786	0.0308425
GO:1902275	regulation of chromatin organization	0.00269271	0.0324408
GO:0007129	synapsis	0.00280368	0.0336176
GO:0090140	regulation of mitochondrial fission	0.00303601	0.0360616
GO:0097150	neuronal stem cell population maintenance	0.00303601	0.0360616
GO:0022618	ribonucleoprotein complex assembly	0.00312043	0.0368911
GO:0051972	regulation of telomerase activity	0.00327721	0.0385644
GO:0034968	histone lysine methylation	0.00349276	0.0409106
GO:0045830	positive regulation of isotype switching	0.00386938	0.0449061
GO:0051307	meiotic chromosome separation	0.00386938	0.0449061
GO:0016573	histone acetylation	0.00400782	0.0457336
GO:0010833	telomere maintenance via telomere lengthening	0.00404218	0.0457336
GO:0048732	gland development	0.00405689	0.0457336
GO:0034470	ncRNA processing	0.00407259	0.0457336
GO:0000731	DNA synthesis involved in DNA repair	0.0040853	0.0457336
GO:0002712	regulation of B cell mediated immunity	0.0040853	0.0457336
GO:0002889	regulation of immunoglobulin mediated immune response	0.0040853	0.0457336
GO:0032206	positive regulation of telomere maintenance	0.0040853	0.0457336
GO:0097193	intrinsic apoptotic signaling pathway	0.00420812	0.046901
GO:0006301	postreplication repair	0.00438201	0.0486249
GO:0071826	ribonucleoprotein complex subunit organization	0.00441541	0.0487816
GO:0035065	regulation of histone acetylation	0.00469291	0.051622
GO:0018393	internal peptidyl-lysine acetylation	0.00475887	0.052121
GO:0043543	protein acylation	0.0047891	0.052226
GO:0006515	protein quality control for misfolded or incompletely synthesized proteins	0.00535822	0.0579329
GO:0071168	protein localization to chromatin	0.00535822	0.0579329
GO:0016072	rRNA metabolic process	0.00544359	0.0586055
GO:0006475	internal protein amino acid acetylation	0.00561146	0.0601568
GO:0010332	response to gamma radiation	0.00571377	0.0607388
GO:0034508	centromere complex assembly	0.00571377	0.0607388
GO:0000083	regulation of transcription involved in G1/S transition of mitotic cell cycle	0.00592067	0.0624138
GO:0051642	centrosome localization	0.00592067	0.0624138
GO:0051310	metaphase plate congression	0.00608441	0.0638737
GO:0140056	organelle localization by membrane tethering	0.00617511	0.064558
GO:1901992	positive regulation of mitotic cell cycle phase transition	0.00628181	0.0654032
GO:0018022	peptidyl-lysine methylation	0.00636424	0.0659899
GO:0022412	cellular process involved in reproduction in multicellular organism	0.00648308	0.0667546
GO:0035066	positive regulation of histone acetylation	0.00651715	0.0667546
GO:0061842	microtubule organizing center localization	0.00651715	0.0667546
GO:0006171	cAMP biosynthetic process	0.00686275	0.0679736
GO:0034085	establishment of sister chromatid cohesion	0.00686275	0.0679736
GO:0034770	histone H4-K20 methylation	0.00686275	0.0679736
GO:0045876	positive regulation of sister chromatid cohesion	0.00686275	0.0679736
GO:0048304	positive regulation of isotype switching to IgG isotypes	0.00686275	0.0679736
GO:1902101	positive regulation of metaphase/anaphase transition of cell cycle	0.00686275	0.0679736
GO:1904779	regulation of protein localization to centrosome	0.00686275	0.0679736
GO:2000756	regulation of peptidyl-lysine acetylation	0.00687293	0.0679736
GO:0010972	negative regulation of G2/M transition of mitotic cell cycle	0.00687796	0.0679736
GO:2000781	positive regulation of double-strand break repair	0.00714813	0.0703688
GO:0009416	response to light stimulus	0.00742622	0.072823
GO:0097711	ciliary basal body-plasma membrane docking	0.0075126	0.0733857
GO:0008608	attachment of spindle microtubules to kinetochore	0.00781409	0.0760371
GO:0022406	membrane docking	0.00812045	0.0782268
GO:1904356	regulation of telomere maintenance via telomere lengthening	0.00817782	0.0782268
GO:0045141	meiotic telomere clustering	0.0083174	0.0782268
GO:0051573	negative regulation of histone H3-K9 methylation	0.0083174	0.0782268
GO:0051974	negative regulation of telomerase activity	0.0083174	0.0782268
GO:0070475	rRNA base methylation	0.0083174	0.0782268
GO:0090657	telomeric loop disassembly	0.0083174	0.0782268
GO:1905820	positive regulation of chromosome separation	0.0083174	0.0782268
GO:2000615	regulation of histone H3-K9 acetylation	0.0083174	0.0782268
GO:0050684	regulation of mRNA processing	0.00845667	0.0792421
GO:2000758	positive regulation of peptidyl-lysine acetylation	0.00851545	0.0794288
GO:0048024	regulation of mRNA splicing, via spliceosome	0.00853938	0.0794288
GO:0002637	regulation of immunoglobulin production	0.00864639	0.0798371
GO:0045815	positive regulation of gene expression, epigenetic	0.00864639	0.0798371
GO:0034404	nucleobase-containing small molecule biosynthetic process	0.00882448	0.0811853
GO:0016571	histone methylation	0.00904874	0.0826583
GO:0006338	chromatin remodeling	0.00911657	0.0826583
GO:0009166	nucleotide catabolic process	0.00911657	0.0826583
GO:0006360	transcription by RNA polymerase I	0.00913217	0.0826583
GO:1903311	regulation of mRNA metabolic process	0.00914796	0.0826583
GO:0000381	regulation of alternative mRNA splicing, via spliceosome	0.00963541	0.0864453
GO:0045739	positive regulation of DNA repair	0.00963541	0.0864453
GO:0006403	RNA localization	0.00974807	0.0866432
GO:0010452	histone H3-K36 methylation	0.00989719	0.0866432
GO:0034244	negative regulation of transcription elongation from RNA polymerase II promoter	0.00989719	0.0866432
GO:0043696	dedifferentiation	0.00989719	0.0866432
GO:0043697	cell dedifferentiation	0.00989719	0.0866432
GO:0048302	regulation of isotype switching to IgG isotypes	0.00989719	0.0866432
GO:0090220	chromosome localization to nuclear envelope involved in homologous chromosome segregation	0.00989719	0.0866432
GO:0051090	regulation of DNA-binding transcription factor activity	0.0100238	0.0868685
GO:0000266	mitochondrial fission	0.0100259	0.0868685
GO:0010259	multicellular organism aging	0.0100259	0.0868685
GO:0031056	regulation of histone modification	0.0103209	0.0891189
GO:0043967	histone H4 acetylation	0.0106952	0.0920366
GO:1901292	nucleoside phosphate catabolic process	0.0107748	0.0923043
GO:0000154	rRNA modification	0.0108357	0.0923043
GO:0032205	negative regulation of telomere maintenance	0.0108357	0.0923043
GO:0000212	meiotic spindle organization	0.0115987	0.0959616
GO:0034397	telomere localization	0.0115987	0.0959616
GO:0035563	positive regulation of chromatin binding	0.0115987	0.0959616
GO:0043970	histone H3-K9 acetylation	0.0115987	0.0959616
GO:0048291	isotype switching to IgG isotypes	0.0115987	0.0959616
GO:0051315	attachment of mitotic spindle microtubules to kinetochore	0.0115987	0.0959616
GO:0090399	replicative senescence	0.0115987	0.0959616
GO:0002714	positive regulation of B cell mediated immunity	0.0116823	0.0959616
GO:0002891	positive regulation of immunoglobulin mediated immune response	0.0116823	0.0959616
GO:0006270	DNA replication initiation	0.0116823	0.0959616
GO:0006296	nucleotide-excision repair, DNA incision, 5'-to lesion	0.0116823	0.0959616
GO:0002377	immunoglobulin production	0.0123159	0.100839
GO:0007004	telomere maintenance via telomerase	0.0124213	0.101374
GO:2000279	negative regulation of DNA biosynthetic process	0.0125659	0.102224
GO:0071479	cellular response to ionizing radiation	0.0130339	0.105692
GO:0051236	establishment of RNA localization	0.0133135	0.10663
GO:0006268	DNA unwinding involved in DNA replication	0.0134186	0.10663
GO:0010917	negative regulation of mitochondrial membrane potential	0.0134186	0.10663
GO:0032785	negative regulation of DNA-templated transcription, elongation	0.0134186	0.10663
GO:0009260	ribonucleotide biosynthetic process	0.0134748	0.10663
GO:0033683	nucleotide-excision repair, DNA incision	0.0134868	0.10663
GO:0042769	DNA damage response, detection of DNA damage	0.0134868	0.10663
GO:1902116	negative regulation of organelle assembly	0.0134868	0.10663
GO:0072401	signal transduction involved in DNA integrity checkpoint	0.0143162	0.112136
GO:0072422	signal transduction involved in DNA damage checkpoint	0.0143162	0.112136
GO:1901983	regulation of protein acetylation	0.0143162	0.112136
GO:0009187	cyclic nucleotide metabolic process	0.0144451	0.112616
GO:0006090	pyruvate metabolic process	0.0144665	0.112616
GO:0042254	ribosome biogenesis	0.0146031	0.113156
GO:1903828	negative regulation of cellular protein localization	0.0146253	0.113156
GO:0046434	organophosphate catabolic process	0.0148156	0.114279
GO:0072395	signal transduction involved in cell cycle checkpoint	0.0149862	0.115239
GO:0001325	formation of extrachromosomal circular DNA	0.0153536	0.115239
GO:0033151	V(D)J recombination	0.0153536	0.115239
GO:0045837	negative regulation of membrane potential	0.0153536	0.115239
GO:0046184	aldehyde biosynthetic process	0.0153536	0.115239
GO:0060026	convergent extension	0.0153536	0.115239
GO:0070365	hepatocyte differentiation	0.0153536	0.115239
GO:0090656	t-circle formation	0.0153536	0.115239
GO:0090737	telomere maintenance via telomere trimming	0.0153536	0.115239
GO:0019985	translesion synthesis	0.0154412	0.115239
GO:0070317	negative regulation of G0 to G1 transition	0.0154412	0.115239
GO:0046390	ribose phosphate biosynthetic process	0.0154941	0.115294
GO:0006096	glycolytic process	0.0162293	0.120411
GO:0000380	alternative mRNA splicing, via spliceosome	0.0163848	0.121209
GO:0002639	positive regulation of immunoglobulin production	0.016475	0.121521
GO:0006757	ATP generation from ADP	0.0167889	0.123477
GO:0006278	RNA-dependent DNA biosynthetic process	0.0171137	0.125501
GO:0006206	pyrimidine nucleobase metabolic process	0.0174005	0.12578
GO:0009130	pyrimidine nucleoside monophosphate biosynthetic process	0.0174005	0.12578
GO:0051382	kinetochore assembly	0.0174005	0.12578
GO:0051571	positive regulation of histone H3-K4 methylation	0.0174005	0.12578
GO:0061158	3'-UTR-mediated mRNA destabilization	0.0174005	0.12578
GO:1901985	positive regulation of protein acetylation	0.0175468	0.126477
GO:0035967	cellular response to topologically incorrect protein	0.0176387	0.126778
GO:0009124	nucleoside monophosphate biosynthetic process	0.0178881	0.128207
GO:0042866	pyruvate biosynthetic process	0.0185443	0.132534
GO:1900034	regulation of cellular response to heat	0.0186317	0.132588
GO:0007080	mitotic metaphase plate congression	0.0186566	0.132588
GO:0006323	DNA packaging	0.018746	0.13285
GO:0006474	N-terminal protein amino acid acetylation	0.019556	0.135553
GO:0007076	mitotic chromosome condensation	0.019556	0.135553
GO:0009129	pyrimidine nucleoside monophosphate metabolic process	0.019556	0.135553
GO:0033599	regulation of mammary gland epithelial cell proliferation	0.019556	0.135553
GO:0034501	protein localization to kinetochore	0.019556	0.135553
GO:0042790	nucleolar large rRNA transcription by RNA polymerase I	0.019556	0.135553
GO:0062033	positive regulation of mitotic sister chromatid segregation	0.019556	0.135553
GO:2000001	regulation of DNA damage checkpoint	0.019556	0.135553
GO:0070316	regulation of G0 to G1 transition	0.0198045	0.1369
GO:0006364	rRNA processing	0.0205479	0.141652
GO:0035690	cellular response to drug	0.0209106	0.14376
GO:0048599	oocyte development	0.0209907	0.14392
GO:0000712	resolution of meiotic recombination intermediates	0.0218172	0.147983
GO:0016446	somatic hypermutation of immunoglobulin genes	0.0218172	0.147983
GO:0050908	detection of light stimulus involved in visual perception	0.0218172	0.147983
GO:0050962	detection of light stimulus involved in sensory perception	0.0218172	0.147983
GO:0035722	interleukin-12-mediated signaling pathway	0.022215	0.149877
GO:0045023	G0 to G1 transition	0.022215	0.149877
GO:0043433	negative regulation of DNA-binding transcription factor activity	0.0223792	0.150583
GO:0031334	positive regulation of protein complex assembly	0.0224394	0.150588
GO:0007568	aging	0.0228868	0.153184
GO:0046031	ADP metabolic process	0.0230996	0.154201
GO:0048608	reproductive structure development	0.0234541	0.1559
GO:0061647	histone H3-K9 modification	0.0234775	0.1559
GO:0002566	somatic diversification of immune receptors via somatic mutation	0.024181	0.159318
GO:0006555	methionine metabolic process	0.024181	0.159318
GO:0007096	regulation of exit from mitosis	0.024181	0.159318
GO:0061458	reproductive system development	0.0245184	0.161121
GO:0071349	cellular response to interleukin-12	0.0247782	0.162406
GO:0002478	antigen processing and presentation of exogenous peptide antigen	0.0253521	0.165738
GO:0048477	oogenesis	0.0255233	0.166428
GO:0032784	regulation of DNA-templated transcription, elongation	0.0261171	0.169426
GO:0070671	response to interleukin-12	0.0261171	0.169426
GO:0048469	cell maturation	0.0266115	0.170114
GO:0031061	negative regulation of histone methylation	0.0266445	0.170114
GO:0032211	negative regulation of telomere maintenance via telomerase	0.0266445	0.170114
GO:0042276	error-prone translesion synthesis	0.0266445	0.170114
GO:0060261	positive regulation of transcription initiation from RNA polymerase II promoter	0.0266445	0.170114
GO:0070987	error-free translesion synthesis	0.0266445	0.170114
GO:1902807	negative regulation of cell cycle G1/S phase transition	0.026761	0.170114
GO:1902850	microtubule cytoskeleton organization involved in mitosis	0.026761	0.170114
GO:0009165	nucleotide biosynthetic process	0.0274231	0.173035
GO:0061053	somite development	0.0274556	0.173035
GO:0097306	cellular response to alcohol	0.0274556	0.173035
GO:0009994	oocyte differentiation	0.0274941	0.173035
GO:0006479	protein methylation	0.0279119	0.174795
GO:0008213	protein alkylation	0.0279119	0.174795
GO:0009152	purine ribonucleotide biosynthetic process	0.0281582	0.175902
GO:0031058	positive regulation of histone modification	0.0284537	0.17731
GO:0006165	nucleoside diphosphate phosphorylation	0.0291257	0.180214
GO:1901293	nucleoside phosphate biosynthetic process	0.0291453	0.180214
GO:0033962	cytoplasmic mRNA processing body assembly	0.0292046	0.180214
GO:0071459	protein localization to chromosome, centromeric region	0.0292046	0.180214
GO:0019884	antigen processing and presentation of exogenous antigen	0.0299401	0.182981
GO:0001889	liver development	0.0299424	0.182981
GO:0006405	RNA export from nucleus	0.0299424	0.182981
GO:0043484	regulation of RNA splicing	0.0299424	0.182981
GO:0000387	spliceosomal snRNP assembly	0.030362	0.184654
GO:0045840	positive regulation of mitotic nuclear division	0.030362	0.184654
GO:0097305	response to alcohol	0.0307651	0.185815
GO:0007292	female gamete generation	0.0307733	0.185815
GO:0046939	nucleotide phosphorylation	0.0307733	0.185815
GO:0032210	regulation of telomere maintenance via telomerase	0.0318529	0.189207
GO:0006379	mRNA cleavage	0.0318585	0.189207
GO:0009190	cyclic nucleotide biosynthetic process	0.0318585	0.189207
GO:0045943	positive regulation of transcription by RNA polymerase I	0.0318585	0.189207
GO:0046058	cAMP metabolic process	0.0318585	0.189207
GO:0052652	cyclic purine nucleotide metabolic process	0.0318585	0.189207
GO:1903077	negative regulation of protein localization to plasma membrane	0.0318585	0.189207
GO:0009135	purine nucleoside diphosphate metabolic process	0.0324784	0.191539
GO:0009179	purine ribonucleoside diphosphate metabolic process	0.0324784	0.191539
GO:0061008	hepaticobiliary system development	0.0324784	0.191539
GO:0007050	cell cycle arrest	0.0332848	0.195497
GO:0016233	telomere capping	0.0333814	0.195497
GO:0032781	positive regulation of ATPase activity	0.0333814	0.195497
GO:0009185	ribonucleoside diphosphate metabolic process	0.0342414	0.199842
GO:0009142	nucleoside triphosphate biosynthetic process	0.0342812	0.199842
GO:0007064	mitotic sister chromatid cohesion	0.0346035	0.199879
GO:0035561	regulation of chromatin binding	0.0346035	0.199879
GO:0044458	motile cilium assembly	0.0346035	0.199879
GO:0051570	regulation of histone H3-K9 methylation	0.0346035	0.199879
GO:0008585	female gonad development	0.0348923	0.200128
GO:0045292	mRNA cis splicing, via spliceosome	0.0349475	0.200128
GO:0019362	pyridine nucleotide metabolic process	0.0350421	0.200128
GO:0046496	nicotinamide nucleotide metabolic process	0.0350421	0.200128
GO:0048002	antigen processing and presentation of peptide antigen	0.0350421	0.200128
GO:0006333	chromatin assembly or disassembly	0.0365966	0.208066
GO:0071478	cellular response to radiation	0.0365966	0.208066
GO:0007141	male meiosis I	0.0374368	0.210011
GO:0021871	forebrain regionalization	0.0374368	0.210011
GO:0034629	cellular protein-containing complex localization	0.0374368	0.210011
GO:0071218	cellular response to misfolded protein	0.0374368	0.210011
GO:0090103	cochlea morphogenesis	0.0374368	0.210011
GO:1904376	negative regulation of protein localization to cell periphery	0.0374368	0.210011
GO:0006399	tRNA metabolic process	0.0381947	0.212847
GO:0050657	nucleic acid transport	0.0381947	0.212847
GO:0050658	RNA transport	0.0381947	0.212847
GO:0043254	regulation of protein complex assembly	0.0386454	0.214886
GO:1902115	regulation of organelle assembly	0.0390102	0.216438
GO:0035282	segmentation	0.0396168	0.219323
GO:0006164	purine nucleotide biosynthetic process	0.0398049	0.219351
GO:0072524	pyridine-containing compound metabolic process	0.0398368	0.219351
GO:0051384	response to glucocorticoid	0.039882	0.219351
GO:0046545	development of primary female sexual characteristics	0.0408522	0.222868
GO:0019359	nicotinamide nucleotide biosynthetic process	0.0408738	0.222868
GO:0019363	pyridine nucleotide biosynthetic process	0.0408738	0.222868
GO:0071236	cellular response to antibiotic	0.0408738	0.222868
GO:0034599	cellular response to oxidative stress	0.0411229	0.223744
GO:0009156	ribonucleoside monophosphate biosynthetic process	0.041523	0.225436
GO:0021537	telencephalon development	0.0431753	0.231586
GO:0016052	carbohydrate catabolic process	0.0432537	0.231586
GO:0035966	response to topologically incorrect protein	0.0432537	0.231586
GO:0030521	androgen receptor signaling pathway	0.0433354	0.231586
GO:0001556	oocyte maturation	0.0433576	0.231586
GO:0051788	response to misfolded protein	0.0433576	0.231586
GO:1904353	regulation of telomere capping	0.0433576	0.231586
GO:1905269	positive regulation of chromatin organization	0.043388	0.231586
GO:0072525	pyridine-containing compound biosynthetic process	0.0439384	0.23403
GO:1902806	regulation of cell cycle G1/S phase transition	0.0459337	0.242253
GO:0043414	macromolecule methylation	0.0459638	0.242253
GO:0051028	mRNA transport	0.0460562	0.242253
GO:0006735	NADH regeneration	0.0464399	0.242253
GO:0031167	rRNA methylation	0.0464399	0.242253
GO:0051569	regulation of histone H3-K4 methylation	0.0464399	0.242253
GO:0061621	canonical glycolysis	0.0464399	0.242253
GO:0061718	glucose catabolic process to pyruvate	0.0464399	0.242253
GO:1904357	negative regulation of telomere maintenance via telomere lengthening	0.0464399	0.242253
GO:2000144	positive regulation of DNA-templated transcription, initiation	0.0464399	0.242253
GO:0032259	methylation	0.0466162	0.24253
GO:0042113	B cell activation	0.0466845	0.24253
GO:0031571	mitotic G1 DNA damage checkpoint	0.0469469	0.242895
GO:0044819	mitotic G1/S transition checkpoint	0.0469469	0.242895
GO:0007052	mitotic spindle organization	0.0473544	0.244503
GO:0098781	ncRNA transcription	0.0487198	0.249889
GO:0036498	IRE1-mediated unfolded protein response	0.0488067	0.249889
GO:0044783	G1 DNA damage checkpoint	0.0488067	0.249889
GO:2000378	negative regulation of reactive oxygen species metabolic process	0.0488067	0.249889
GO:0072522	purine-containing compound biosynthetic process	0.0488912	0.249889
GO:0033598	mammary gland epithelial cell proliferation	0.0496	0.250976
GO:0051123	RNA polymerase II preinitiation complex assembly	0.0496	0.250976
GO:0060260	regulation of transcription initiation from RNA polymerase II promoter	0.0496	0.250976
GO:0061615	glycolytic process through fructose-6-phosphate	0.0496	0.250976
GO:0061620	glycolytic process through glucose-6-phosphate	0.0496	0.250976
GO:0051225	spindle assembly	0.0501069	0.252531
GO:0071156	regulation of cell cycle arrest	0.0501069	0.252531
GO:0006733	oxidoreduction coenzyme metabolic process	0.0506256	0.254516
GO:0031060	regulation of histone methylation	0.050702	0.254516
GO:0007281	germ cell development	0.0521566	0.261299
GO:0051785	positive regulation of nuclear division	0.0526328	0.262621
GO:0009132	nucleoside diphosphate metabolic process	0.0527694	0.262621
GO:0009123	nucleoside monophosphate metabolic process	0.0528139	0.262621
GO:0031365	N-terminal protein amino acid modification	0.0528355	0.262621
GO:0098727	maintenance of cell number	0.0539409	0.267589
GO:0006406	mRNA export from nucleus	0.0543972	0.268799
GO:0071427	mRNA-containing ribonucleoprotein complex export from nucleus	0.0543972	0.268799
GO:0006754	ATP biosynthetic process	0.0551275	0.271876
GO:0006354	DNA-templated transcription, elongation	0.0558702	0.272638
GO:0034243	regulation of transcription elongation from RNA polymerase II promoter	0.056144	0.272638
GO:0050869	negative regulation of B cell activation	0.056144	0.272638
GO:0061157	mRNA destabilization	0.056144	0.272638
GO:0097421	liver regeneration	0.056144	0.272638
GO:1902751	positive regulation of cell cycle G2/M phase transition	0.056144	0.272638
GO:1905476	negative regulation of protein localization to membrane	0.056144	0.272638
GO:1905606	regulation of presynapse assembly	0.056144	0.272638
GO:0016239	positive regulation of macroautophagy	0.0565992	0.274322
GO:0031960	response to corticosteroid	0.0575456	0.278376
GO:0051865	protein autoubiquitination	0.0586343	0.28307
GO:0009451	RNA modification	0.0587772	0.28307
GO:0042752	regulation of circadian rhythm	0.0588803	0.28307
GO:0007548	sex differentiation	0.0593767	0.28307
GO:0007143	female meiotic nuclear division	0.059523	0.28307
GO:0009154	purine ribonucleotide catabolic process	0.059523	0.28307
GO:0010458	exit from mitosis	0.059523	0.28307
GO:0071539	protein localization to centrosome	0.059523	0.28307
GO:0099174	regulation of presynapse organization	0.059523	0.28307
GO:0048545	response to steroid hormone	0.0603077	0.286247
GO:0046660	female sex differentiation	0.0604173	0.286247
GO:0001756	somitogenesis	0.0607035	0.286748
GO:0008406	gonad development	0.0608631	0.286748
GO:0071241	cellular response to inorganic substance	0.0608631	0.286748
GO:0031497	chromatin assembly	0.0612855	0.287667
GO:0071695	anatomical structure maturation	0.0612855	0.287667
GO:0007569	cell aging	0.0619755	0.28983
GO:0021987	cerebral cortex development	0.0619755	0.28983
GO:0006335	DNA replication-dependent nucleosome assembly	0.0629703	0.29072
GO:0006356	regulation of transcription by RNA polymerase I	0.0629703	0.29072
GO:0009261	ribonucleotide catabolic process	0.0629703	0.29072
GO:0034723	DNA replication-dependent nucleosome organization	0.0629703	0.29072
GO:0045589	regulation of regulatory T cell differentiation	0.0629703	0.29072
GO:0050779	RNA destabilization	0.0629703	0.29072
GO:1905508	protein localization to microtubule organizing center	0.0629703	0.29072
GO:0010508	positive regulation of autophagy	0.0635547	0.292352
GO:0031398	positive regulation of protein ubiquitination	0.0635547	0.292352
GO:0051881	regulation of mitochondrial membrane potential	0.0649432	0.298196
GO:0009303	rRNA transcription	0.0664835	0.303616
GO:0045736	negative regulation of cyclin-dependent protein serine/threonine kinase activity	0.0664835	0.303616
GO:0048821	erythrocyte development	0.0664835	0.303616
GO:0006283	transcription-coupled nucleotide-excision repair	0.0671129	0.305388
GO:0031100	animal organ regeneration	0.0671129	0.305388
GO:0045137	development of primary sexual characteristics	0.0675552	0.306848
GO:0009206	purine ribonucleoside triphosphate biosynthetic process	0.0691697	0.313619
GO:0045066	regulatory T cell differentiation	0.0700604	0.316317
GO:1904030	negative regulation of cyclin-dependent protein kinase activity	0.0700604	0.316317
GO:0006401	RNA catabolic process	0.0701612	0.316317
GO:0031503	protein-containing complex localization	0.0702648	0.316317
GO:0009145	purine nucleoside triphosphate biosynthetic process	0.0705359	0.316411
GO:0021543	pallium development	0.0705359	0.316411
GO:0019882	antigen processing and presentation	0.0710559	0.31818
GO:0002479	antigen processing and presentation of exogenous peptide antigen via MHC class I, TAP-dependent	0.0715505	0.319828
GO:0007018	microtubule-based movement	0.0723646	0.322897
GO:0021700	developmental maturation	0.0734283	0.327066
GO:0033144	negative regulation of intracellular steroid hormone receptor signaling pathway	0.0736989	0.327119
GO:0071312	cellular response to alkaloid	0.0736989	0.327119
GO:0051101	regulation of DNA binding	0.0751935	0.333169
GO:0002440	production of molecular mediator of immune response	0.0755836	0.333729
GO:0060828	regulation of canonical Wnt signaling pathway	0.0755836	0.333729
GO:0009408	response to heat	0.0761488	0.335638
GO:2000134	negative regulation of G1/S transition of mitotic cell cycle	0.0769385	0.338529
GO:0006007	glucose catabolic process	0.0773967	0.338778
GO:0009112	nucleobase metabolic process	0.0773967	0.338778
GO:0051973	positive regulation of telomerase activity	0.0773967	0.338778
GO:0009201	ribonucleoside triphosphate biosynthetic process	0.0775888	0.339032
GO:0042246	tissue regeneration	0.0784465	0.341013
GO:0072332	intrinsic apoptotic signaling pathway by p53 class mediator	0.0784465	0.341013
GO:1903313	positive regulation of mRNA metabolic process	0.0784465	0.341013
GO:0018107	peptidyl-threonine phosphorylation	0.0787037	0.341544
GO:0090090	negative regulation of canonical Wnt signaling pathway	0.0790435	0.342432
GO:0071426	ribonucleoprotein complex export from nucleus	0.080489	0.346814
GO:0051099	positive regulation of binding	0.0805128	0.346814
GO:0006110	regulation of glycolytic process	0.0808076	0.346814
GO:0042590	antigen processing and presentation of exogenous peptide antigen via MHC class I	0.0808076	0.346814
GO:0007431	salivary gland development	0.0811518	0.346814
GO:0051567	histone H3-K9 methylation	0.0811518	0.346814
GO:1904358	positive regulation of telomere maintenance via telomere lengthening	0.0811518	0.346814
GO:2000142	regulation of DNA-templated transcription, initiation	0.0811518	0.346814
GO:0071166	ribonucleoprotein complex localization	0.0822944	0.351104
GO:0043462	regulation of ATPase activity	0.0831993	0.354367
GO:0002285	lymphocyte activation involved in immune response	0.083495	0.355029
GO:0030811	regulation of nucleotide catabolic process	0.0856211	0.363459
GO:0009161	ribonucleoside monophosphate metabolic process	0.0859023	0.363697
GO:0008033	tRNA processing	0.0859647	0.363697
GO:0009127	purine nucleoside monophosphate biosynthetic process	0.0865352	0.36489
GO:0009168	purine ribonucleoside monophosphate biosynthetic process	0.0865352	0.36489
GO:0071158	positive regulation of cell cycle arrest	0.0880728	0.369543
GO:0050864	regulation of B cell activation	0.0880768	0.369543
GO:2000045	regulation of G1/S transition of mitotic cell cycle	0.0880768	0.369543
GO:0031062	positive regulation of histone methylation	0.0888257	0.37084
GO:1902042	negative regulation of extrinsic apoptotic signaling pathway via death domain receptors	0.0888257	0.37084
GO:1902229	regulation of intrinsic apoptotic signaling pathway in response to DNA damage	0.0888257	0.37084
GO:0030518	intracellular steroid hormone receptor signaling pathway	0.0897136	0.37393
GO:0015931	nucleobase-containing compound transport	0.090096	0.374906
GO:0006734	NADH metabolic process	0.0927404	0.38437
GO:0032467	positive regulation of cytokinesis	0.0927404	0.38437
GO:0009266	response to temperature stimulus	0.092826	0.38437
GO:0031331	positive regulation of cellular catabolic process	0.0935162	0.386062
GO:0018210	peptidyl-threonine modification	0.0935399	0.386062
GO:0009141	nucleoside triphosphate metabolic process	0.0946346	0.389944
GO:0051249	regulation of lymphocyte activation	0.0948706	0.390281
GO:1903322	positive regulation of protein modification by small protein conjugation or removal	0.0954818	0.392017
GO:0072384	organelle transport along microtubule	0.0956025	0.392017
GO:0006308	DNA catabolic process	0.0967045	0.394617
GO:0043403	skeletal muscle tissue regeneration	0.0967045	0.394617
GO:0050873	brown fat cell differentiation	0.0967045	0.394617
GO:0045814	negative regulation of gene expression, epigenetic	0.0974427	0.396989
GO:0046034	ATP metabolic process	0.0978933	0.398026
GO:0006400	tRNA modification	0.0981692	0.398026
GO:0006890	retrograde vesicle-mediated transport, Golgi to ER	0.0981692	0.398026
GO:0034605	cellular response to heat	0.0994224	0.402462
GO:0031057	negative regulation of histone modification	0.100716	0.407047
GO:1901654	response to ketone	0.102588	0.413953
GO:0032088	negative regulation of NF-kappaB transcription factor activity	0.103386	0.414734
GO:0043470	regulation of carbohydrate catabolic process	0.103386	0.414734
GO:2000177	regulation of neural precursor cell proliferation	0.103386	0.414734
GO:0002700	regulation of production of molecular mediator of immune response	0.103438	0.414734
GO:0051168	nuclear export	0.10427	0.416786
GO:0000096	sulfur amino acid metabolic process	0.104773	0.416786
GO:0000959	mitochondrial RNA metabolic process	0.104773	0.416786
GO:0032459	regulation of protein oligomerization	0.104773	0.416786
GO:0099054	presynapse assembly	0.104773	0.416786
GO:0034620	cellular response to unfolded protein	0.105473	0.41891
GO:0051098	regulation of binding	0.107441	0.426059
GO:0006195	purine nucleotide catabolic process	0.108874	0.430392
GO:0070897	transcription preinitiation complex assembly	0.108874	0.430392
GO:0031099	regeneration	0.111134	0.438641
GO:0006418	tRNA aminoacylation for protein translation	0.113017	0.444684
GO:0042771	intrinsic apoptotic signaling pathway in response to DNA damage by p53 class mediator	0.113017	0.444684
GO:0002822	regulation of adaptive immune response based on somatic recombination of immune receptors built from immunoglobulin superfamily domains	0.115918	0.44593
GO:0006334	nucleosome assembly	0.115918	0.44593
GO:0006221	pyrimidine nucleotide biosynthetic process	0.1172	0.44593
GO:0035196	production of miRNAs involved in gene silencing by miRNA	0.1172	0.44593
GO:0051646	mitochondrion localization	0.1172	0.44593
GO:0099172	presynapse organization	0.1172	0.44593
GO:0030900	forebrain development	0.117327	0.44593
GO:0035264	multicellular organism growth	0.11806	0.44593
GO:0009108	coenzyme biosynthetic process	0.11936	0.44593
GO:0000290	deadenylation-dependent decapping of nuclear-transcribed mRNA	0.120912	0.44593
GO:0001840	neural plate development	0.120912	0.44593
GO:0002713	negative regulation of B cell mediated immunity	0.120912	0.44593
GO:0002890	negative regulation of immunoglobulin mediated immune response	0.120912	0.44593
GO:0003149	membranous septum morphogenesis	0.120912	0.44593
GO:0006222	UMP biosynthetic process	0.120912	0.44593
GO:0009157	deoxyribonucleoside monophosphate biosynthetic process	0.120912	0.44593
GO:0009173	pyrimidine ribonucleoside monophosphate metabolic process	0.120912	0.44593
GO:0009174	pyrimidine ribonucleoside monophosphate biosynthetic process	0.120912	0.44593
GO:0010603	regulation of cytoplasmic mRNA processing body assembly	0.120912	0.44593
GO:0032025	response to cobalt ion	0.120912	0.44593
GO:0032070	regulation of deoxyribonuclease activity	0.120912	0.44593
GO:0032341	aldosterone metabolic process	0.120912	0.44593
GO:0032342	aldosterone biosynthetic process	0.120912	0.44593
GO:0032464	positive regulation of protein homooligomerization	0.120912	0.44593
GO:0035672	oligopeptide transmembrane transport	0.120912	0.44593
GO:0035999	tetrahydrofolate interconversion	0.120912	0.44593
GO:0042048	olfactory behavior	0.120912	0.44593
GO:0042891	antibiotic transport	0.120912	0.44593
GO:0043653	mitochondrial fragmentation involved in apoptotic process	0.120912	0.44593
GO:0046049	UMP metabolic process	0.120912	0.44593
GO:0046485	ether lipid metabolic process	0.120912	0.44593
GO:0051231	spindle elongation	0.120912	0.44593
GO:0051255	spindle midzone assembly	0.120912	0.44593
GO:0051409	response to nitrosative stress	0.120912	0.44593
GO:0051593	response to folic acid	0.120912	0.44593
GO:0060600	dichotomous subdivision of an epithelial terminal unit	0.120912	0.44593
GO:0070314	G1 to G0 transition	0.120912	0.44593
GO:0090030	regulation of steroid hormone biosynthetic process	0.120912	0.44593
GO:0150011	regulation of neuron projection arborization	0.120912	0.44593
GO:1901838	positive regulation of transcription of nucleolar large rRNA by RNA polymerase I	0.120912	0.44593
GO:1903789	regulation of amino acid transmembrane transport	0.120912	0.44593
GO:2000049	positive regulation of cell-cell adhesion mediated by cadherin	0.120912	0.44593
GO:2000628	regulation of miRNA metabolic process	0.120912	0.44593
GO:0030261	chromosome condensation	0.121421	0.447155
GO:0051494	negative regulation of cytoskeleton organization	0.122395	0.448398
GO:0002702	positive regulation of production of molecular mediator of immune response	0.122468	0.448398
GO:0050810	regulation of steroid biosynthetic process	0.122468	0.448398
GO:0051196	regulation of coenzyme metabolic process	0.122468	0.448398
GO:0002706	regulation of lymphocyte mediated immunity	0.124588	0.453594
GO:0002474	antigen processing and presentation of peptide antigen via MHC class I	0.125293	0.453594
GO:0006835	dicarboxylic acid transport	0.125293	0.453594
GO:2001169	regulation of ATP biosynthetic process	0.125293	0.453594
GO:0031055	chromatin remodeling at centromere	0.125679	0.453594
GO:0035272	exocrine system development	0.125679	0.453594
GO:0042059	negative regulation of epidermal growth factor receptor signaling pathway	0.125679	0.453594
GO:0043039	tRNA aminoacylation	0.125679	0.453594
GO:0051653	spindle localization	0.125679	0.453594
GO:0061014	positive regulation of mRNA catabolic process	0.125679	0.453594
GO:0006979	response to oxidative stress	0.126287	0.454622
GO:0051188	cofactor biosynthetic process	0.126324	0.454622
GO:0008360	regulation of cell shape	0.126798	0.455033
GO:0035567	non-canonical Wnt signaling pathway	0.126798	0.455033
GO:0010506	regulation of autophagy	0.127773	0.457236
GO:0046677	response to antibiotic	0.127773	0.457236
GO:0007623	circadian rhythm	0.129216	0.457448
GO:0030857	negative regulation of epithelial cell differentiation	0.129973	0.457448
GO:0043038	amino acid activation	0.129973	0.457448
GO:0051445	regulation of meiotic cell cycle	0.129973	0.457448
GO:0019886	antigen processing and presentation of exogenous peptide antigen via MHC class II	0.131012	0.457448
GO:0031124	mRNA 3'-end processing	0.131012	0.457448
GO:0007286	spermatid development	0.131266	0.457448
GO:0000727	double-strand break repair via break-induced replication	0.132172	0.457448
GO:0002638	negative regulation of immunoglobulin production	0.132172	0.457448
GO:0006857	oligopeptide transport	0.132172	0.457448
GO:0015791	polyol transport	0.132172	0.457448
GO:0019532	oxalate transport	0.132172	0.457448
GO:0045835	negative regulation of meiotic nuclear division	0.132172	0.457448
GO:0045899	positive regulation of RNA polymerase II transcriptional preinitiation complex assembly	0.132172	0.457448
GO:0046607	positive regulation of centrosome cycle	0.132172	0.457448
GO:0048096	chromatin-mediated maintenance of transcription	0.132172	0.457448
GO:0051013	microtubule severing	0.132172	0.457448
GO:0051561	positive regulation of mitochondrial calcium ion concentration	0.132172	0.457448
GO:0051574	positive regulation of histone H3-K9 methylation	0.132172	0.457448
GO:0099151	regulation of postsynaptic density assembly	0.132172	0.457448
GO:1904321	response to forskolin	0.132172	0.457448
GO:1904322	cellular response to forskolin	0.132172	0.457448
GO:1905214	regulation of RNA binding	0.132172	0.457448
GO:2001269	positive regulation of cysteine-type endopeptidase activity involved in apoptotic signaling pathway	0.132172	0.457448
GO:0030178	negative regulation of Wnt signaling pathway	0.132985	0.459633
GO:0071214	cellular response to abiotic stimulus	0.133653	0.460684
GO:0104004	cellular response to environmental stimulus	0.133653	0.460684
GO:0045104	intermediate filament cytoskeleton organization	0.1343	0.461658
GO:0072698	protein localization to microtubule cytoskeleton	0.1343	0.461658
GO:0002824	positive regulation of adaptive immune response based on somatic recombination of immune receptors built from immunoglobulin superfamily domains	0.136823	0.467162
GO:0031050	dsRNA processing	0.13866	0.467162
GO:0045103	intermediate filament-based process	0.13866	0.467162
GO:0051496	positive regulation of stress fiber assembly	0.13866	0.467162
GO:0070918	production of small RNA involved in gene silencing by RNA	0.13866	0.467162
GO:0072523	purine-containing compound catabolic process	0.13866	0.467162
GO:0090102	cochlea development	0.13866	0.467162
GO:0009205	purine ribonucleoside triphosphate metabolic process	0.139665	0.467162
GO:0060070	canonical Wnt signaling pathway	0.139665	0.467162
GO:0002495	antigen processing and presentation of peptide antigen via MHC class II	0.139761	0.467162
GO:0019827	stem cell population maintenance	0.142716	0.467162
GO:0002504	antigen processing and presentation of peptide or polysaccharide antigen via MHC class II	0.14272	0.467162
GO:2000179	positive regulation of neural precursor cell proliferation	0.14305	0.467162
GO:0002024	diet induced thermogenesis	0.143288	0.467162
GO:0006264	mitochondrial DNA replication	0.143288	0.467162
GO:0006662	glycerol ether metabolic process	0.143288	0.467162
GO:0009265	2'-deoxyribonucleotide biosynthetic process	0.143288	0.467162
GO:0014029	neural crest formation	0.143288	0.467162
GO:0030950	establishment or maintenance of actin cytoskeleton polarity	0.143288	0.467162
GO:0031507	heterochromatin assembly	0.143288	0.467162
GO:0034309	primary alcohol biosynthetic process	0.143288	0.467162
GO:0038003	opioid receptor signaling pathway	0.143288	0.467162
GO:0043922	negative regulation by host of viral transcription	0.143288	0.467162
GO:0045472	response to ether	0.143288	0.467162
GO:0046385	deoxyribose phosphate biosynthetic process	0.143288	0.467162
GO:0051095	regulation of helicase activity	0.143288	0.467162
GO:0051657	maintenance of organelle location	0.143288	0.467162
GO:0051956	negative regulation of amino acid transport	0.143288	0.467162
GO:0051988	regulation of attachment of spindle microtubules to kinetochore	0.143288	0.467162
GO:0060391	positive regulation of SMAD protein signal transduction	0.143288	0.467162
GO:0060707	trophoblast giant cell differentiation	0.143288	0.467162
GO:0071044	histone mRNA catabolic process	0.143288	0.467162
GO:0071481	cellular response to X-ray	0.143288	0.467162
GO:0071712	ER-associated misfolded protein catabolic process	0.143288	0.467162
GO:0072520	seminiferous tubule development	0.143288	0.467162
GO:0098789	pre-mRNA cleavage required for polyadenylation	0.143288	0.467162
GO:0099150	regulation of postsynaptic specialization assembly	0.143288	0.467162
GO:0150052	regulation of postsynapse assembly	0.143288	0.467162
GO:1900402	regulation of carbohydrate metabolic process by regulation of transcription from RNA polymerase II promoter	0.143288	0.467162
GO:1902287	semaphorin-plexin signaling pathway involved in axon guidance	0.143288	0.467162
GO:0043467	regulation of generation of precursor metabolites and energy	0.145052	0.470219
GO:0048515	spermatid differentiation	0.145052	0.470219
GO:0006732	coenzyme metabolic process	0.146915	0.470219
GO:0009167	purine ribonucleoside monophosphate metabolic process	0.147363	0.470219
GO:0006376	mRNA splice site selection	0.147469	0.470219
GO:1901185	negative regulation of ERBB signaling pathway	0.147469	0.470219
GO:0016064	immunoglobulin mediated immune response	0.148544	0.470219
GO:0090100	positive regulation of transmembrane receptor protein serine/threonine kinase signaling pathway	0.1487	0.470219
GO:0009126	purine nucleoside monophosphate metabolic process	0.148926	0.470219
GO:0009199	ribonucleoside triphosphate metabolic process	0.148926	0.470219
GO:0002819	regulation of adaptive immune response	0.14977	0.470219
GO:0046661	male sex differentiation	0.14977	0.470219
GO:0009144	purine nucleoside triphosphate metabolic process	0.150498	0.470219
GO:0030522	intracellular receptor signaling pathway	0.150998	0.470219
GO:0002708	positive regulation of lymphocyte mediated immunity	0.15172	0.470219
GO:0002821	positive regulation of adaptive immune response	0.15172	0.470219
GO:0009066	aspartate family amino acid metabolic process	0.151916	0.470219
GO:0061512	protein localization to cilium	0.151916	0.470219
GO:0001101	response to acid chemical	0.152077	0.470219
GO:0001833	inner cell mass cell proliferation	0.154262	0.470219
GO:0005513	detection of calcium ion	0.154262	0.470219
GO:0006596	polyamine biosynthetic process	0.154262	0.470219
GO:0006705	mineralocorticoid biosynthetic process	0.154262	0.470219
GO:0008212	mineralocorticoid metabolic process	0.154262	0.470219
GO:0009162	deoxyribonucleoside monophosphate metabolic process	0.154262	0.470219
GO:0009650	UV protection	0.154262	0.470219
GO:0010940	positive regulation of necrotic cell death	0.154262	0.470219
GO:0018206	peptidyl-methionine modification	0.154262	0.470219
GO:0021978	telencephalon regionalization	0.154262	0.470219
GO:0021984	adenohypophysis development	0.154262	0.470219
GO:0031274	positive regulation of pseudopodium assembly	0.154262	0.470219
GO:0032488	Cdc42 protein signal transduction	0.154262	0.470219
GO:0033127	regulation of histone phosphorylation	0.154262	0.470219
GO:0033147	negative regulation of intracellular estrogen receptor signaling pathway	0.154262	0.470219
GO:0046831	regulation of RNA export from nucleus	0.154262	0.470219
GO:0060312	regulation of blood vessel remodeling	0.154262	0.470219
GO:0060576	intestinal epithelial cell development	0.154262	0.470219
GO:0061469	regulation of type B pancreatic cell proliferation	0.154262	0.470219
GO:0061478	response to platelet aggregation inhibitor	0.154262	0.470219
GO:0090179	planar cell polarity pathway involved in neural tube closure	0.154262	0.470219
GO:0090239	regulation of histone H4 acetylation	0.154262	0.470219
GO:0090646	mitochondrial tRNA processing	0.154262	0.470219
GO:0098712	L-glutamate import across plasma membrane	0.154262	0.470219
GO:0098787	mRNA cleavage involved in mRNA processing	0.154262	0.470219
GO:0106074	aminoacyl-tRNA metabolism involved in translational fidelity	0.154262	0.470219
GO:1900225	regulation of NLRP3 inflammasome complex assembly	0.154262	0.470219
GO:1901836	regulation of transcription of nucleolar large rRNA by RNA polymerase I	0.154262	0.470219
GO:1902285	semaphorin-plexin signaling pathway involved in neuron projection guidance	0.154262	0.470219
GO:1902306	negative regulation of sodium ion transmembrane transport	0.154262	0.470219
GO:1902855	regulation of non-motile cilium assembly	0.154262	0.470219
GO:1903960	negative regulation of anion transmembrane transport	0.154262	0.470219
GO:1904293	negative regulation of ERAD pathway	0.154262	0.470219
GO:1990403	embryonic brain development	0.154262	0.470219
GO:2000009	negative regulation of protein localization to cell surface	0.154262	0.470219
GO:0019724	B cell mediated immunity	0.15457	0.470593
GO:0050769	positive regulation of neurogenesis	0.155868	0.473282
GO:0016579	protein deubiquitination	0.15631	0.473282
GO:0001541	ovarian follicle development	0.156389	0.473282
GO:0002011	morphogenesis of an epithelial sheet	0.156389	0.473282
GO:0044380	protein localization to cytoskeleton	0.156389	0.473282
GO:0006977	DNA damage response, signal transduction by p53 class mediator resulting in cell cycle arrest	0.160887	0.481568
GO:0009435	NAD biosynthetic process	0.160887	0.481568
GO:0031295	T cell costimulation	0.160887	0.481568
GO:0051568	histone H3-K4 methylation	0.160887	0.481568
GO:0072528	pyrimidine-containing compound biosynthetic process	0.160887	0.481568
GO:0090307	mitotic spindle assembly	0.160887	0.481568
GO:1905515	non-motile cilium assembly	0.160887	0.481568
GO:0032526	response to retinoic acid	0.160896	0.481568
GO:0060071	Wnt signaling pathway, planar cell polarity pathway	0.160896	0.481568
GO:0007100	mitotic centrosome separation	0.165096	0.481568
GO:0009214	cyclic nucleotide catabolic process	0.165096	0.481568
GO:0010457	centriole-centriole cohesion	0.165096	0.481568
GO:0010989	negative regulation of low-density lipoprotein particle clearance	0.165096	0.481568
GO:0021781	glial cell fate commitment	0.165096	0.481568
GO:0031272	regulation of pseudopodium assembly	0.165096	0.481568
GO:0033169	histone H3-K9 demethylation	0.165096	0.481568
GO:0036092	phosphatidylinositol-3-phosphate biosynthetic process	0.165096	0.481568
GO:0044546	NLRP3 inflammasome complex assembly	0.165096	0.481568
GO:0045198	establishment of epithelial cell apical/basal polarity	0.165096	0.481568
GO:0045605	negative regulation of epidermal cell differentiation	0.165096	0.481568
GO:0046855	inositol phosphate dephosphorylation	0.165096	0.481568
GO:0051645	Golgi localization	0.165096	0.481568
GO:0051938	L-glutamate import	0.165096	0.481568
GO:0060049	regulation of protein glycosylation	0.165096	0.481568
GO:0070307	lens fiber cell development	0.165096	0.481568
GO:0071391	cellular response to estrogen stimulus	0.165096	0.481568
GO:0090178	regulation of establishment of planar polarity involved in neural tube closure	0.165096	0.481568
GO:1903624	regulation of DNA catabolic process	0.165096	0.481568
GO:1904889	regulation of excitatory synapse assembly	0.165096	0.481568
GO:0019320	hexose catabolic process	0.165408	0.481568
GO:0031294	lymphocyte costimulation	0.165408	0.481568
GO:0072431	signal transduction involved in mitotic G1 DNA damage checkpoint	0.165408	0.481568
GO:1902400	intracellular signal transduction involved in G1 DNA damage checkpoint	0.165408	0.481568
GO:0090175	regulation of establishment of planar polarity	0.167105	0.48595
GO:0034614	cellular response to reactive oxygen species	0.169207	0.49144
GO:0030520	intracellular estrogen receptor signaling pathway	0.169951	0.49144
GO:1902041	regulation of extrinsic apoptotic signaling pathway via death domain receptors	0.169951	0.49144
GO:0022037	metencephalon development	0.170236	0.49144
GO:0071356	cellular response to tumor necrosis factor	0.170868	0.49144
GO:0043279	response to alkaloid	0.173384	0.49144
GO:0001836	release of cytochrome c from mitochondria	0.174516	0.49144
GO:0046847	filopodium assembly	0.174516	0.49144
GO:0072413	signal transduction involved in mitotic cell cycle checkpoint	0.174516	0.49144
GO:1902402	signal transduction involved in mitotic DNA damage checkpoint	0.174516	0.49144
GO:1902403	signal transduction involved in mitotic DNA integrity checkpoint	0.174516	0.49144
GO:0001711	endodermal cell fate commitment	0.175792	0.49144
GO:0001921	positive regulation of receptor recycling	0.175792	0.49144
GO:0006000	fructose metabolic process	0.175792	0.49144
GO:0009263	deoxyribonucleotide biosynthetic process	0.175792	0.49144
GO:0010561	negative regulation of glycoprotein biosynthetic process	0.175792	0.49144
GO:0032239	regulation of nucleobase-containing compound transport	0.175792	0.49144
GO:0035067	negative regulation of histone acetylation	0.175792	0.49144
GO:0035864	response to potassium ion	0.175792	0.49144
GO:0036445	neuronal stem cell division	0.175792	0.49144
GO:0042159	lipoprotein catabolic process	0.175792	0.49144
GO:0042921	glucocorticoid receptor signaling pathway	0.175792	0.49144
GO:0043249	erythrocyte maturation	0.175792	0.49144
GO:0043517	positive regulation of DNA damage response, signal transduction by p53 class mediator	0.175792	0.49144
GO:0045898	regulation of RNA polymerase II transcriptional preinitiation complex assembly	0.175792	0.49144
GO:0046838	phosphorylated carbohydrate dephosphorylation	0.175792	0.49144
GO:0051299	centrosome separation	0.175792	0.49144
GO:0055057	neuroblast division	0.175792	0.49144
GO:0055089	fatty acid homeostasis	0.175792	0.49144
GO:0060766	negative regulation of androgen receptor signaling pathway	0.175792	0.49144
GO:0090141	positive regulation of mitochondrial fission	0.175792	0.49144
GO:0090177	establishment of planar polarity involved in neural tube closure	0.175792	0.49144
GO:0097428	protein maturation by iron-sulfur cluster transfer	0.175792	0.49144
GO:1902969	mitotic DNA replication	0.175792	0.49144
GO:1905874	regulation of postsynaptic density organization	0.175792	0.49144
GO:0009896	positive regulation of catabolic process	0.176679	0.493374
GO:1902808	positive regulation of cell cycle G1/S phase transition	0.1791	0.499583
GO:0052548	regulation of endopeptidase activity	0.179795	0.50097
GO:0043687	post-translational protein modification	0.181782	0.504784
GO:0030888	regulation of B cell proliferation	0.183702	0.504784
GO:0032233	positive regulation of actin filament bundle assembly	0.183702	0.504784
GO:0030111	regulation of Wnt signaling pathway	0.185226	0.504784
GO:0070646	protein modification by small protein removal	0.185969	0.504784
GO:0002070	epithelial cell maturation	0.186351	0.504784
GO:0006086	acetyl-CoA biosynthetic process from pyruvate	0.186351	0.504784
GO:0010225	response to UV-C	0.186351	0.504784
GO:0010566	regulation of ketone biosynthetic process	0.186351	0.504784
GO:0030889	negative regulation of B cell proliferation	0.186351	0.504784
GO:0030952	establishment or maintenance of cytoskeleton polarity	0.186351	0.504784
GO:0031269	pseudopodium assembly	0.186351	0.504784
GO:0031958	corticosteroid receptor signaling pathway	0.186351	0.504784
GO:0034975	protein folding in endoplasmic reticulum	0.186351	0.504784
GO:0045722	positive regulation of gluconeogenesis	0.186351	0.504784
GO:0048385	regulation of retinoic acid receptor signaling pathway	0.186351	0.504784
GO:0048820	hair follicle maturation	0.186351	0.504784
GO:0051447	negative regulation of meiotic cell cycle	0.186351	0.504784
GO:0060413	atrial septum morphogenesis	0.186351	0.504784
GO:0070200	establishment of protein localization to telomere	0.186351	0.504784
GO:0071545	inositol phosphate catabolic process	0.186351	0.504784
GO:0071732	cellular response to nitric oxide	0.186351	0.504784
GO:0090083	regulation of inclusion body assembly	0.186351	0.504784
GO:0099116	tRNA 5'-end processing	0.186351	0.504784
GO:1902166	negative regulation of intrinsic apoptotic signaling pathway in response to DNA damage by p53 class mediator	0.186351	0.504784
GO:1902358	sulfate transmembrane transport	0.186351	0.504784
GO:0006402	mRNA catabolic process	0.186958	0.505046
GO:0006914	autophagy	0.187047	0.505046
GO:0061919	process utilizing autophagic mechanism	0.187047	0.505046
GO:0006220	pyrimidine nucleotide metabolic process	0.188321	0.506864
GO:0009584	detection of visible light	0.188321	0.506864
GO:1905268	negative regulation of chromatin organization	0.188321	0.506864
GO:1900371	regulation of purine nucleotide biosynthetic process	0.189361	0.508891
GO:0006986	response to unfolded protein	0.189477	0.508891
GO:0060271	cilium assembly	0.190442	0.510942
GO:0043488	regulation of mRNA stability	0.192064	0.511657
GO:0030808	regulation of nucleotide biosynthetic process	0.192601	0.511657
GO:0006893	Golgi to plasma membrane transport	0.192956	0.511657
GO:0034394	protein localization to cell surface	0.192956	0.511657
GO:0051193	regulation of cofactor metabolic process	0.195855	0.511657
GO:0000963	mitochondrial RNA processing	0.196776	0.511657
GO:0001522	pseudouridine synthesis	0.196776	0.511657
GO:0006595	polyamine metabolic process	0.196776	0.511657
GO:0006750	glutathione biosynthetic process	0.196776	0.511657
GO:0007342	fusion of sperm to egg plasma membrane involved in single fertilization	0.196776	0.511657
GO:0007379	segment specification	0.196776	0.511657
GO:0007635	chemosensory behavior	0.196776	0.511657
GO:0008272	sulfate transport	0.196776	0.511657
GO:0018027	peptidyl-lysine dimethylation	0.196776	0.511657
GO:0018904	ether metabolic process	0.196776	0.511657
GO:0031000	response to caffeine	0.196776	0.511657
GO:0031268	pseudopodium organization	0.196776	0.511657
GO:0032460	negative regulation of protein oligomerization	0.196776	0.511657
GO:0036270	response to diuretic	0.196776	0.511657
GO:0042249	establishment of planar polarity of embryonic epithelium	0.196776	0.511657
GO:0043923	positive regulation by host of viral transcription	0.196776	0.511657
GO:0043968	histone H2A acetylation	0.196776	0.511657
GO:0046068	cGMP metabolic process	0.196776	0.511657
GO:0048311	mitochondrion distribution	0.196776	0.511657
GO:0055070	copper ion homeostasis	0.196776	0.511657
GO:0070525	tRNA threonylcarbamoyladenosine metabolic process	0.196776	0.511657
GO:0097107	postsynaptic density assembly	0.196776	0.511657
GO:1900363	regulation of mRNA polyadenylation	0.196776	0.511657
GO:1904355	positive regulation of telomere capping	0.196776	0.511657
GO:2001267	regulation of cysteine-type endopeptidase activity involved in apoptotic signaling pathway	0.196776	0.511657
GO:0006611	protein export from nucleus	0.197271	0.512418
GO:0048278	vesicle docking	0.197606	0.512763
GO:0006342	chromatin silencing	0.199123	0.516169
GO:0030705	cytoskeleton-dependent intracellular transport	0.199891	0.517629
GO:0030968	endoplasmic reticulum unfolded protein response	0.202404	0.5236
GO:0009566	fertilization	0.205162	0.525457
GO:1903578	regulation of ATP metabolic process	0.205697	0.525457
GO:0006513	protein monoubiquitination	0.206946	0.525457
GO:0015800	acidic amino acid transport	0.206946	0.525457
GO:1902108	regulation of mitochondrial membrane permeability involved in apoptotic process	0.206946	0.525457
GO:0006349	regulation of gene expression by genetic imprinting	0.207067	0.525457
GO:0009048	dosage compensation by inactivation of X chromosome	0.207067	0.525457
GO:0009200	deoxyribonucleoside triphosphate metabolic process	0.207067	0.525457
GO:0010766	negative regulation of sodium ion transport	0.207067	0.525457
GO:0034199	activation of protein kinase A activity	0.207067	0.525457
GO:0035089	establishment of apical/basal cell polarity	0.207067	0.525457
GO:0045683	negative regulation of epidermis development	0.207067	0.525457
GO:0070633	transepithelial transport	0.207067	0.525457
GO:1902165	regulation of intrinsic apoptotic signaling pathway in response to DNA damage by p53 class mediator	0.207067	0.525457
GO:1903019	negative regulation of glycoprotein metabolic process	0.207067	0.525457
GO:1904262	negative regulation of TORC1 signaling	0.207067	0.525457
GO:1905276	regulation of epithelial tube formation	0.207067	0.525457
GO:2000047	regulation of cell-cell adhesion mediated by cadherin	0.207067	0.525457
GO:2000757	negative regulation of peptidyl-lysine acetylation	0.207067	0.525457
GO:0043487	regulation of RNA stability	0.207813	0.52682
GO:0034728	nucleosome organization	0.210474	0.53227
GO:0043401	steroid hormone mediated signaling pathway	0.210474	0.53227
GO:0097237	cellular response to toxic substance	0.210672	0.53227
GO:0034612	response to tumor necrosis factor	0.211563	0.53227
GO:0042274	ribosomal small subunit biogenesis	0.211634	0.53227
GO:0046365	monosaccharide catabolic process	0.211634	0.53227
GO:0001736	establishment of planar polarity	0.21232	0.53227
GO:0007164	establishment of tissue polarity	0.21232	0.53227
GO:0008637	apoptotic mitochondrial changes	0.21232	0.53227
GO:0019218	regulation of steroid metabolic process	0.21232	0.53227
GO:0048284	organelle fusion	0.21232	0.53227
GO:0006352	DNA-templated transcription, initiation	0.21524	0.53227
GO:0019318	hexose metabolic process	0.21524	0.53227
GO:0001832	blastocyst growth	0.217228	0.53227
GO:0002076	osteoblast development	0.217228	0.53227
GO:0009148	pyrimidine nucleoside triphosphate biosynthetic process	0.217228	0.53227
GO:0010663	positive regulation of striated muscle cell apoptotic process	0.217228	0.53227
GO:0010666	positive regulation of cardiac muscle cell apoptotic process	0.217228	0.53227
GO:0010985	negative regulation of lipoprotein particle clearance	0.217228	0.53227
GO:0019184	nonribosomal peptide biosynthetic process	0.217228	0.53227
GO:0030859	polarized epithelial cell differentiation	0.217228	0.53227
GO:0033189	response to vitamin A	0.217228	0.53227
GO:0034063	stress granule assembly	0.217228	0.53227
GO:0034471	ncRNA 5'-end processing	0.217228	0.53227
GO:0035269	protein O-linked mannosylation	0.217228	0.53227
GO:0035493	SNARE complex assembly	0.217228	0.53227
GO:0046112	nucleobase biosynthetic process	0.217228	0.53227
GO:0046653	tetrahydrofolate metabolic process	0.217228	0.53227
GO:0048025	negative regulation of mRNA splicing, via spliceosome	0.217228	0.53227
GO:0051131	chaperone-mediated protein complex assembly	0.217228	0.53227
GO:0071731	response to nitric oxide	0.217228	0.53227
GO:1902074	response to salt	0.217228	0.53227
GO:1902170	cellular response to reactive nitrogen species	0.217228	0.53227
GO:2000251	positive regulation of actin cytoskeleton reorganization	0.217228	0.53227
GO:0010951	negative regulation of endopeptidase activity	0.217537	0.53227
GO:0071383	cellular response to steroid hormone stimulus	0.217537	0.53227
GO:0071300	cellular response to retinoic acid	0.221039	0.539697
GO:0031346	positive regulation of cell projection organization	0.221076	0.539697
GO:0006367	transcription initiation from RNA polymerase II promoter	0.221212	0.539697
GO:0044782	cilium organization	0.222931	0.543367
GO:0052547	regulation of peptidase activity	0.224092	0.544473
GO:0060395	SMAD protein signal transduction	0.225755	0.544473
GO:0061515	myeloid cell development	0.225755	0.544473
GO:0007130	synaptonemal complex assembly	0.227258	0.544473
GO:0007549	dosage compensation	0.227258	0.544473
GO:0008356	asymmetric cell division	0.227258	0.544473
GO:0009219	pyrimidine deoxyribonucleotide metabolic process	0.227258	0.544473
GO:0010592	positive regulation of lamellipodium assembly	0.227258	0.544473
GO:0032462	regulation of protein homooligomerization	0.227258	0.544473
GO:0032793	positive regulation of CREB transcription factor activity	0.227258	0.544473
GO:0045019	negative regulation of nitric oxide biosynthetic process	0.227258	0.544473
GO:0051580	regulation of neurotransmitter uptake	0.227258	0.544473
GO:0061162	establishment of monopolar cell polarity	0.227258	0.544473
GO:0070828	heterochromatin organization	0.227258	0.544473
GO:0098698	postsynaptic specialization assembly	0.227258	0.544473
GO:1903599	positive regulation of autophagy of mitochondrion	0.227258	0.544473
GO:1903978	regulation of microglial cell activation	0.227258	0.544473
GO:1904406	negative regulation of nitric oxide metabolic process	0.227258	0.544473
GO:0022409	positive regulation of cell-cell adhesion	0.22913	0.548438
GO:0042273	ribosomal large subunit biogenesis	0.230478	0.550622
GO:0042795	snRNA transcription by RNA polymerase II	0.230478	0.550622
GO:0006413	translational initiation	0.234833	0.55098
GO:0045333	cellular respiration	0.234833	0.55098
GO:0006305	DNA alkylation	0.235207	0.55098
GO:0006306	DNA methylation	0.235207	0.55098
GO:0009301	snRNA transcription	0.235207	0.55098
GO:0061180	mammary gland epithelium development	0.235207	0.55098
GO:0030183	B cell differentiation	0.235842	0.55098
GO:0062012	regulation of small molecule metabolic process	0.236193	0.55098
GO:0000966	RNA 5'-end processing	0.237161	0.55098
GO:0003283	atrial septum development	0.237161	0.55098
GO:0006293	nucleotide-excision repair, preincision complex stabilization	0.237161	0.55098
GO:0006295	nucleotide-excision repair, DNA incision, 3'-to lesion	0.237161	0.55098
GO:0006450	regulation of translational fidelity	0.237161	0.55098
GO:0010801	negative regulation of peptidyl-threonine phosphorylation	0.237161	0.55098
GO:0010988	regulation of low-density lipoprotein particle clearance	0.237161	0.55098
GO:0017000	antibiotic biosynthetic process	0.237161	0.55098
GO:0032891	negative regulation of organic acid transport	0.237161	0.55098
GO:0036120	cellular response to platelet-derived growth factor stimulus	0.237161	0.55098
GO:0043153	entrainment of circadian clock by photoperiod	0.237161	0.55098
GO:0043984	histone H4-K16 acetylation	0.237161	0.55098
GO:0045026	plasma membrane fusion	0.237161	0.55098
GO:0046132	pyrimidine ribonucleoside biosynthetic process	0.237161	0.55098
GO:0048026	positive regulation of mRNA splicing, via spliceosome	0.237161	0.55098
GO:0055093	response to hyperoxia	0.237161	0.55098
GO:0061339	establishment or maintenance of monopolar cell polarity	0.237161	0.55098
GO:0070584	mitochondrion morphogenesis	0.237161	0.55098
GO:0070734	histone H3-K27 methylation	0.237161	0.55098
GO:0140058	neuron projection arborization	0.237161	0.55098
GO:1904886	beta-catenin destruction complex disassembly	0.237161	0.55098
GO:2000269	regulation of fibroblast apoptotic process	0.237161	0.55098
GO:0043627	response to estrogen	0.239943	0.555911
GO:0044766	multi-organism transport	0.239943	0.555911
GO:1902579	multi-organism localization	0.239943	0.555911
GO:2000377	regulation of reactive oxygen species metabolic process	0.240338	0.556318
GO:0002705	positive regulation of leukocyte mediated immunity	0.242648	0.559813
GO:0051091	positive regulation of DNA-binding transcription factor activity	0.243274	0.559813
GO:0006081	cellular aldehyde metabolic process	0.244682	0.559813
GO:0009583	detection of light stimulus	0.244682	0.559813
GO:0010466	negative regulation of peptidase activity	0.245654	0.559813
GO:0002052	positive regulation of neuroblast proliferation	0.246937	0.559813
GO:0006085	acetyl-CoA biosynthetic process	0.246937	0.559813
GO:0007289	spermatid nucleus differentiation	0.246937	0.559813
GO:0008053	mitochondrial fusion	0.246937	0.559813
GO:0009220	pyrimidine ribonucleotide biosynthetic process	0.246937	0.559813
GO:0016556	mRNA modification	0.246937	0.559813
GO:0021801	cerebral cortex radial glia guided migration	0.246937	0.559813
GO:0022030	telencephalon glial cell migration	0.246937	0.559813
GO:0032069	regulation of nuclease activity	0.246937	0.559813
GO:0036119	response to platelet-derived growth factor	0.246937	0.559813
GO:0044342	type B pancreatic cell proliferation	0.246937	0.559813
GO:0045717	negative regulation of fatty acid biosynthetic process	0.246937	0.559813
GO:0051457	maintenance of protein location in nucleus	0.246937	0.559813
GO:0060390	regulation of SMAD protein signal transduction	0.246937	0.559813
GO:0060575	intestinal epithelial cell differentiation	0.246937	0.559813
GO:1901798	positive regulation of signal transduction by p53 class mediator	0.246937	0.559813
GO:1901984	negative regulation of protein acetylation	0.246937	0.559813
GO:2001032	regulation of double-strand break repair via nonhomologous end joining	0.246937	0.559813
GO:0046890	regulation of lipid biosynthetic process	0.248651	0.563194
GO:0071331	cellular response to hexose stimulus	0.249484	0.564576
GO:0061013	regulation of mRNA catabolic process	0.251436	0.568484
GO:0009582	detection of abiotic stimulus	0.252914	0.569947
GO:0071326	cellular response to monosaccharide stimulus	0.252914	0.569947
GO:0019674	NAD metabolic process	0.254172	0.569947
GO:0046902	regulation of mitochondrial membrane permeability	0.254172	0.569947
GO:0032147	activation of protein kinase activity	0.255259	0.569947
GO:0006359	regulation of transcription by RNA polymerase III	0.256589	0.569947
GO:0009147	pyrimidine nucleoside triphosphate metabolic process	0.256589	0.569947
GO:0015813	L-glutamate transmembrane transport	0.256589	0.569947
GO:0016578	histone deubiquitination	0.256589	0.569947
GO:0030539	male genitalia development	0.256589	0.569947
GO:0042401	cellular biogenic amine biosynthetic process	0.256589	0.569947
GO:0045821	positive regulation of glycolytic process	0.256589	0.569947
GO:0051589	negative regulation of neurotransmitter transport	0.256589	0.569947
GO:0060445	branching involved in salivary gland morphogenesis	0.256589	0.569947
GO:0070193	synaptonemal complex organization	0.256589	0.569947
GO:0070841	inclusion body assembly	0.256589	0.569947
GO:0071157	negative regulation of cell cycle arrest	0.256589	0.569947
GO:0089718	amino acid import across plasma membrane	0.256589	0.569947
GO:1902254	negative regulation of intrinsic apoptotic signaling pathway by p53 class mediator	0.256589	0.569947
GO:2000637	positive regulation of gene silencing by miRNA	0.256589	0.569947
GO:0002703	regulation of leukocyte mediated immunity	0.257026	0.570249
GO:0051251	positive regulation of lymphocyte activation	0.257401	0.570249
GO:0071902	positive regulation of protein serine/threonine kinase activity	0.257401	0.570249
GO:0032481	positive regulation of type I interferon production	0.25892	0.572611
GO:0090502	RNA phosphodiester bond hydrolysis, endonucleolytic	0.25892	0.572611
GO:0008584	male gonad development	0.259793	0.574041
GO:0045580	regulation of T cell differentiation	0.263242	0.578417
GO:0046546	development of primary male sexual characteristics	0.263242	0.578417
GO:0033143	regulation of intracellular steroid hormone receptor signaling pathway	0.263669	0.578417
GO:2001233	regulation of apoptotic signaling pathway	0.265036	0.578417
GO:0031396	regulation of protein ubiquitination	0.265457	0.578417
GO:0001919	regulation of receptor recycling	0.266117	0.578417
GO:0003351	epithelial cilium movement	0.266117	0.578417
GO:0007097	nuclear migration	0.266117	0.578417
GO:0009218	pyrimidine ribonucleotide metabolic process	0.266117	0.578417
GO:0009309	amine biosynthetic process	0.266117	0.578417
GO:0032897	negative regulation of viral transcription	0.266117	0.578417
GO:0032925	regulation of activin receptor signaling pathway	0.266117	0.578417
GO:0033119	negative regulation of RNA splicing	0.266117	0.578417
GO:0044346	fibroblast apoptotic process	0.266117	0.578417
GO:0046174	polyol catabolic process	0.266117	0.578417
GO:0046697	decidualization	0.266117	0.578417
GO:0046835	carbohydrate phosphorylation	0.266117	0.578417
GO:0060148	positive regulation of posttranscriptional gene silencing	0.266117	0.578417
GO:0099563	modification of synaptic structure	0.266117	0.578417
GO:0071260	cellular response to mechanical stimulus	0.268419	0.582418
GO:1903312	negative regulation of mRNA metabolic process	0.268419	0.582418
GO:0001738	morphogenesis of a polarized epithelium	0.270157	0.585688
GO:0006109	regulation of carbohydrate metabolic process	0.271106	0.587242
GO:0002088	lens development in camera-type eye	0.273168	0.587259
GO:0050871	positive regulation of B cell activation	0.273623	0.587259
GO:1900542	regulation of purine nucleotide metabolic process	0.273623	0.587259
GO:0000956	nuclear-transcribed mRNA catabolic process	0.273939	0.587259
GO:0071456	cellular response to hypoxia	0.273939	0.587259
GO:0003309	type B pancreatic cell differentiation	0.275524	0.587259
GO:0008334	histone mRNA metabolic process	0.275524	0.587259
GO:0009648	photoperiodism	0.275524	0.587259
GO:0030813	positive regulation of nucleotide catabolic process	0.275524	0.587259
GO:0032461	positive regulation of protein oligomerization	0.275524	0.587259
GO:0045724	positive regulation of cilium assembly	0.275524	0.587259
GO:0046856	phosphatidylinositol dephosphorylation	0.275524	0.587259
GO:0048103	somatic stem cell division	0.275524	0.587259
GO:0051197	positive regulation of coenzyme metabolic process	0.275524	0.587259
GO:0051560	mitochondrial calcium ion homeostasis	0.275524	0.587259
GO:0051654	establishment of mitochondrion localization	0.275524	0.587259
GO:0070199	establishment of protein localization to chromosome	0.275524	0.587259
GO:1904385	cellular response to angiotensin	0.275524	0.587259
GO:1904861	excitatory synapse assembly	0.275524	0.587259
GO:1901215	negative regulation of neuron death	0.276777	0.588618
GO:0006913	nucleocytoplasmic transport	0.276892	0.588618
GO:0072330	monocarboxylic acid biosynthetic process	0.276892	0.588618
GO:0030879	mammary gland development	0.277093	0.588618
GO:0001510	RNA methylation	0.277916	0.588884
GO:0034109	homotypic cell-cell adhesion	0.277916	0.588884
GO:1902930	regulation of alcohol biosynthetic process	0.277916	0.588884
GO:0006006	glucose metabolic process	0.279619	0.591008
GO:0017148	negative regulation of translation	0.279619	0.591008
GO:0071229	cellular response to acid chemical	0.279619	0.591008
GO:0071322	cellular response to carbohydrate stimulus	0.280567	0.592517
GO:0034644	cellular response to UV	0.282662	0.594041
GO:0051169	nuclear transport	0.283466	0.594041
GO:0000244	spliceosomal tri-snRNP complex assembly	0.284811	0.594041
GO:0006346	methylation-dependent chromatin silencing	0.284811	0.594041
GO:0006700	C21-steroid hormone biosynthetic process	0.284811	0.594041
GO:0007020	microtubule nucleation	0.284811	0.594041
GO:0021591	ventricular system development	0.284811	0.594041
GO:0031954	positive regulation of protein autophosphorylation	0.284811	0.594041
GO:0035268	protein mannosylation	0.284811	0.594041
GO:0042044	fluid transport	0.284811	0.594041
GO:0043090	amino acid import	0.284811	0.594041
GO:0060706	cell differentiation involved in embryonic placenta development	0.284811	0.594041
GO:0071377	cellular response to glucagon stimulus	0.284811	0.594041
GO:0099560	synaptic membrane adhesion	0.284811	0.594041
GO:1903959	regulation of anion transmembrane transport	0.284811	0.594041
GO:0045913	positive regulation of carbohydrate metabolic process	0.287405	0.598228
GO:0006140	regulation of nucleotide metabolic process	0.287528	0.598228
GO:2000241	regulation of reproductive process	0.287528	0.598228
GO:0070997	neuron death	0.287869	0.598445
GO:0061351	neural precursor cell proliferation	0.291013	0.603217
GO:0090263	positive regulation of canonical Wnt signaling pathway	0.291013	0.603217
GO:0000245	spliceosomal complex assembly	0.292146	0.603217
GO:0006368	transcription elongation from RNA polymerase II promoter	0.292146	0.603217
GO:0051492	regulation of stress fiber assembly	0.292146	0.603217
GO:0002021	response to dietary excess	0.293979	0.603217
GO:0006730	one-carbon metabolic process	0.293979	0.603217
GO:0009649	entrainment of circadian clock	0.293979	0.603217
GO:0010971	positive regulation of G2/M transition of mitotic cell cycle	0.293979	0.603217
GO:0035883	enteroendocrine cell differentiation	0.293979	0.603217
GO:0043921	modulation by host of viral transcription	0.293979	0.603217
GO:0046885	regulation of hormone biosynthetic process	0.293979	0.603217
GO:0051953	negative regulation of amine transport	0.293979	0.603217
GO:0052472	modulation by host of symbiont transcription	0.293979	0.603217
GO:0071514	genetic imprinting	0.293979	0.603217
GO:0080154	regulation of fertilization	0.293979	0.603217
GO:0003002	regionalization	0.2945	0.603307
GO:0051260	protein homooligomerization	0.2945	0.603307
GO:0051092	positive regulation of NF-kappaB transcription factor activity	0.297993	0.609917
GO:0030098	lymphocyte differentiation	0.298938	0.609917
GO:0006417	regulation of translation	0.301004	0.609917
GO:0031123	RNA 3'-end processing	0.301487	0.609917
GO:0008625	extrinsic apoptotic signaling pathway via death domain receptors	0.301613	0.609917
GO:0042058	regulation of epidermal growth factor receptor signaling pathway	0.301613	0.609917
GO:0042446	hormone biosynthetic process	0.301613	0.609917
GO:0048013	ephrin receptor signaling pathway	0.301613	0.609917
GO:0090559	regulation of membrane permeability	0.301613	0.609917
GO:0034976	response to endoplasmic reticulum stress	0.301847	0.609917
GO:0036294	cellular response to decreased oxygen levels	0.302512	0.609917
GO:0006760	folic acid-containing compound metabolic process	0.30303	0.609917
GO:0031440	regulation of mRNA 3'-end processing	0.30303	0.609917
GO:0036296	response to increased oxygen levels	0.30303	0.609917
GO:0050686	negative regulation of mRNA processing	0.30303	0.609917
GO:0051647	nucleus localization	0.30303	0.609917
GO:0052312	modulation of transcription in other organism involved in symbiotic interaction	0.30303	0.609917
GO:0070076	histone lysine demethylation	0.30303	0.609917
GO:0070198	protein localization to chromosome, telomeric region	0.30303	0.609917
GO:1902745	positive regulation of lamellipodium organization	0.30303	0.609917
GO:1903792	negative regulation of anion transport	0.30303	0.609917
GO:1990776	response to angiotensin	0.30303	0.609917
GO:0007601	visual perception	0.30539	0.614134
GO:0009060	aerobic respiration	0.306339	0.614134
GO:0030317	flagellated sperm motility	0.306339	0.614134
GO:0051781	positive regulation of cell division	0.306339	0.614134
GO:0097722	sperm motility	0.306339	0.614134
GO:0009952	anterior/posterior pattern specification	0.308271	0.61422
GO:0001890	placenta development	0.308481	0.61422
GO:0030902	hindbrain development	0.308481	0.61422
GO:0009791	post-embryonic development	0.311058	0.61422
GO:0042147	retrograde transport, endosome to Golgi	0.311058	0.61422
GO:1902476	chloride transmembrane transport	0.311058	0.61422
GO:0000395	mRNA 5'-splice site recognition	0.311965	0.61422
GO:0006294	nucleotide-excision repair, preincision complex assembly	0.311965	0.61422
GO:0010390	histone monoubiquitination	0.311965	0.61422
GO:0010575	positive regulation of vascular endothelial growth factor production	0.311965	0.61422
GO:0015949	nucleobase-containing small molecule interconversion	0.311965	0.61422
GO:0016577	histone demethylation	0.311965	0.61422
GO:0021799	cerebral cortex radially oriented cell migration	0.311965	0.61422
GO:0030511	positive regulation of transforming growth factor beta receptor signaling pathway	0.311965	0.61422
GO:0035666	TRIF-dependent toll-like receptor signaling pathway	0.311965	0.61422
GO:0044030	regulation of DNA methylation	0.311965	0.61422
GO:0046134	pyrimidine nucleoside biosynthetic process	0.311965	0.61422
GO:0048240	sperm capacitation	0.311965	0.61422
GO:0060765	regulation of androgen receptor signaling pathway	0.311965	0.61422
GO:0090162	establishment of epithelial cell polarity	0.311965	0.61422
GO:1903846	positive regulation of cellular response to transforming growth factor beta stimulus	0.311965	0.61422
GO:2000036	regulation of stem cell population maintenance	0.311965	0.61422
GO:2000727	positive regulation of cardiac muscle cell differentiation	0.311965	0.61422
GO:0001666	response to hypoxia	0.312327	0.614454
GO:0061025	membrane fusion	0.31548	0.618119
GO:0090501	RNA phosphodiester bond hydrolysis	0.31548	0.618119
GO:0006094	gluconeogenesis	0.315772	0.618119
GO:0007193	adenylate cyclase-inhibiting G protein-coupled receptor signaling pathway	0.315772	0.618119
GO:0050953	sensory perception of light stimulus	0.31693	0.618119
GO:0060968	regulation of gene silencing	0.318981	0.618119
GO:0005996	monosaccharide metabolic process	0.319365	0.618119
GO:0045444	fat cell differentiation	0.319821	0.618119
GO:0001843	neural tube closure	0.320478	0.618119
GO:0014033	neural crest cell differentiation	0.320478	0.618119
GO:0030901	midbrain development	0.320478	0.618119
GO:0000027	ribosomal large subunit assembly	0.320787	0.618119
GO:0003209	cardiac atrium morphogenesis	0.320787	0.618119
GO:0006362	transcription elongation from RNA polymerase I promoter	0.320787	0.618119
GO:0010586	miRNA metabolic process	0.320787	0.618119
GO:0021772	olfactory bulb development	0.320787	0.618119
GO:0036258	multivesicular body assembly	0.320787	0.618119
GO:0043171	peptide catabolic process	0.320787	0.618119
GO:0048384	retinoic acid receptor signaling pathway	0.320787	0.618119
GO:0051491	positive regulation of filopodium assembly	0.320787	0.618119
GO:0061037	negative regulation of cartilage development	0.320787	0.618119
GO:0071480	cellular response to gamma radiation	0.320787	0.618119
GO:0071549	cellular response to dexamethasone stimulus	0.320787	0.618119
GO:0090200	positive regulation of release of cytochrome c from mitochondria	0.320787	0.618119
GO:0099068	postsynapse assembly	0.320787	0.618119
GO:1904292	regulation of ERAD pathway	0.320787	0.618119
GO:1904837	beta-catenin-TCF complex assembly	0.320787	0.618119
GO:0045861	negative regulation of proteolysis	0.321309	0.618655
GO:0010038	response to metal ion	0.323561	0.621644
GO:0001578	microtubule bundle formation	0.325176	0.621644
GO:0060606	tube closure	0.325176	0.621644
GO:0016236	macroautophagy	0.326912	0.621644
GO:0048511	rhythmic process	0.326912	0.621644
GO:0006520	cellular amino acid metabolic process	0.328071	0.621644
GO:0003299	muscle hypertrophy in response to stress	0.329496	0.621644
GO:0006363	termination of RNA polymerase I transcription	0.329496	0.621644
GO:0006482	protein demethylation	0.329496	0.621644
GO:0008214	protein dealkylation	0.329496	0.621644
GO:0009394	2'-deoxyribonucleotide metabolic process	0.329496	0.621644
GO:0014887	cardiac muscle adaptation	0.329496	0.621644
GO:0014898	cardiac muscle hypertrophy in response to stress	0.329496	0.621644
GO:0021988	olfactory lobe development	0.329496	0.621644
GO:0032786	positive regulation of DNA-templated transcription, elongation	0.329496	0.621644
GO:0033687	osteoblast proliferation	0.329496	0.621644
GO:0036257	multivesicular body organization	0.329496	0.621644
GO:0040020	regulation of meiotic nuclear division	0.329496	0.621644
GO:0043457	regulation of cellular respiration	0.329496	0.621644
GO:0044319	wound healing, spreading of cells	0.329496	0.621644
GO:0045737	positive regulation of cyclin-dependent protein serine/threonine kinase activity	0.329496	0.621644
GO:0050685	positive regulation of mRNA processing	0.329496	0.621644
GO:0070306	lens fiber cell differentiation	0.329496	0.621644
GO:0090505	epiboly involved in wound healing	0.329496	0.621644
GO:0097106	postsynaptic density organization	0.329496	0.621644
GO:1902230	negative regulation of intrinsic apoptotic signaling pathway in response to DNA damage	0.329496	0.621644
GO:1902253	regulation of intrinsic apoptotic signaling pathway by p53 class mediator	0.329496	0.621644
GO:0019319	hexose biosynthetic process	0.329865	0.621878
GO:0033273	response to vitamin	0.334546	0.629295
GO:1901184	regulation of ERBB signaling pathway	0.334546	0.629295
GO:1901655	cellular response to ketone	0.334546	0.629295
GO:0036293	response to decreased oxygen levels	0.337117	0.63174
GO:0034249	negative regulation of cellular amide metabolic process	0.337206	0.63174
GO:0007616	long-term memory	0.338093	0.63174
GO:0039694	viral RNA genome replication	0.338093	0.63174
GO:0045922	negative regulation of fatty acid metabolic process	0.338093	0.63174
GO:0046685	response to arsenic-containing substance	0.338093	0.63174
GO:0071295	cellular response to vitamin	0.338093	0.63174
GO:0071353	cellular response to interleukin-4	0.338093	0.63174
GO:0090504	epiboly	0.338093	0.63174
GO:0006906	vesicle fusion	0.339218	0.632235
GO:0044728	DNA methylation or demethylation	0.339218	0.632235
GO:0045666	positive regulation of neuron differentiation	0.339383	0.632235
GO:0010970	transport along microtubule	0.33999	0.632235
GO:0099111	microtubule-based transport	0.33999	0.632235
GO:0009743	response to carbohydrate	0.340108	0.632235
GO:2001234	negative regulation of apoptotic signaling pathway	0.340108	0.632235
GO:1903320	regulation of protein modification by small protein conjugation or removal	0.34301	0.634479
GO:0031146	SCF-dependent proteasomal ubiquitin-dependent protein catabolic process	0.343879	0.634479
GO:0042100	B cell proliferation	0.343879	0.634479
GO:0051651	maintenance of location in cell	0.343879	0.634479
GO:0110020	regulation of actomyosin structure organization	0.343879	0.634479
GO:1903076	regulation of protein localization to plasma membrane	0.343879	0.634479
GO:0001701	in utero embryonic development	0.34392	0.634479
GO:0000302	response to reactive oxygen species	0.345914	0.634479
GO:0002756	MyD88-independent toll-like receptor signaling pathway	0.346581	0.634479
GO:0010591	regulation of lamellipodium assembly	0.346581	0.634479
GO:0019692	deoxyribose phosphate metabolic process	0.346581	0.634479
GO:0030513	positive regulation of BMP signaling pathway	0.346581	0.634479
GO:0040001	establishment of mitotic spindle localization	0.346581	0.634479
GO:0042755	eating behavior	0.346581	0.634479
GO:0043928	exonucleolytic nuclear-transcribed mRNA catabolic process involved in deadenylation-dependent decay	0.346581	0.634479
GO:0051194	positive regulation of cofactor metabolic process	0.346581	0.634479
GO:0051955	regulation of amino acid transport	0.346581	0.634479
GO:0099084	postsynaptic specialization organization	0.346581	0.634479
GO:1901797	negative regulation of signal transduction by p53 class mediator	0.346581	0.634479
GO:1902692	regulation of neuroblast proliferation	0.346581	0.634479
GO:2001024	negative regulation of response to drug	0.346581	0.634479
GO:0010660	regulation of muscle cell apoptotic process	0.34853	0.636463
GO:0098876	vesicle-mediated transport to the plasma membrane	0.34853	0.636463
GO:0035821	modification of morphology or physiology of other organism	0.350482	0.636463
GO:0071453	cellular response to oxygen levels	0.351723	0.636463
GO:0014020	primary neural tube formation	0.353169	0.636463
GO:0032231	regulation of actin filament bundle assembly	0.353169	0.636463
GO:0120162	positive regulation of cold-induced thermogenesis	0.353169	0.636463
GO:0050680	negative regulation of epithelial cell proliferation	0.353976	0.636463
GO:2001242	regulation of intrinsic apoptotic signaling pathway	0.353976	0.636463
GO:0009755	hormone-mediated signaling pathway	0.354628	0.636463
GO:0000737	DNA catabolic process, endonucleolytic	0.35496	0.636463
GO:0002183	cytoplasmic translational initiation	0.35496	0.636463
GO:0006099	tricarboxylic acid cycle	0.35496	0.636463
GO:0006409	tRNA export from nucleus	0.35496	0.636463
GO:0007435	salivary gland morphogenesis	0.35496	0.636463
GO:0010574	regulation of vascular endothelial growth factor production	0.35496	0.636463
GO:0010984	regulation of lipoprotein particle clearance	0.35496	0.636463
GO:0019228	neuronal action potential	0.35496	0.636463
GO:0032212	positive regulation of telomere maintenance via telomerase	0.35496	0.636463
GO:0033120	positive regulation of RNA splicing	0.35496	0.636463
GO:0042558	pteridine-containing compound metabolic process	0.35496	0.636463
GO:0043276	anoikis	0.35496	0.636463
GO:0043516	regulation of DNA damage response, signal transduction by p53 class mediator	0.35496	0.636463
GO:0060795	cell fate commitment involved in formation of primary germ layer	0.35496	0.636463
GO:0070670	response to interleukin-4	0.35496	0.636463
GO:0070884	regulation of calcineurin-NFAT signaling cascade	0.35496	0.636463
GO:0071431	tRNA-containing ribonucleoprotein complex export from nucleus	0.35496	0.636463
GO:0097009	energy homeostasis	0.35496	0.636463
GO:0106056	regulation of calcineurin-mediated signaling	0.35496	0.636463
GO:0030038	contractile actin filament bundle assembly	0.357798	0.638834
GO:0042472	inner ear morphogenesis	0.357798	0.638834
GO:0043149	stress fiber assembly	0.357798	0.638834
GO:0046364	monosaccharide biosynthetic process	0.357798	0.638834
GO:0050848	regulation of calcium-mediated signaling	0.357798	0.638834
GO:2001243	negative regulation of intrinsic apoptotic signaling pathway	0.357798	0.638834
GO:0002696	positive regulation of leukocyte activation	0.359844	0.640404
GO:0033209	tumor necrosis factor-mediated signaling pathway	0.360956	0.640404
GO:0048525	negative regulation of viral process	0.362414	0.640404
GO:0070301	cellular response to hydrogen peroxide	0.362414	0.640404
GO:0072527	pyrimidine-containing compound metabolic process	0.362414	0.640404
GO:0000291	nuclear-transcribed mRNA catabolic process, exonucleolytic	0.363233	0.640404
GO:0001881	receptor recycling	0.363233	0.640404
GO:0001893	maternal placenta development	0.363233	0.640404
GO:0002701	negative regulation of production of molecular mediator of immune response	0.363233	0.640404
GO:0003230	cardiac atrium development	0.363233	0.640404
GO:0006101	citrate metabolic process	0.363233	0.640404
GO:0009262	deoxyribonucleotide metabolic process	0.363233	0.640404
GO:0032435	negative regulation of proteasomal ubiquitin-dependent protein catabolic process	0.363233	0.640404
GO:0042455	ribonucleoside biosynthetic process	0.363233	0.640404
GO:0042462	eye photoreceptor cell development	0.363233	0.640404
GO:0046131	pyrimidine ribonucleoside metabolic process	0.363233	0.640404
GO:0070423	nucleotide-binding oligomerization domain containing signaling pathway	0.363233	0.640404
GO:1904031	positive regulation of cyclin-dependent protein kinase activity	0.363233	0.640404
GO:0000209	protein polyubiquitination	0.364869	0.64284
GO:0051402	neuron apoptotic process	0.366246	0.643044
GO:0002181	cytoplasmic translation	0.367018	0.643044
GO:0010657	muscle cell apoptotic process	0.367018	0.643044
GO:0034446	substrate adhesion-dependent cell spreading	0.367018	0.643044
GO:0036503	ERAD pathway	0.367018	0.643044
GO:0070498	interleukin-1-mediated signaling pathway	0.367018	0.643044
GO:0090174	organelle membrane fusion	0.367018	0.643044
GO:0120034	positive regulation of plasma membrane bounded cell projection assembly	0.367018	0.643044
GO:0045619	regulation of lymphocyte differentiation	0.367926	0.643744
GO:0051100	negative regulation of binding	0.367926	0.643744
GO:0003091	renal water homeostasis	0.3714	0.64472
GO:0006361	transcription initiation from RNA polymerase I promoter	0.3714	0.64472
GO:0010573	vascular endothelial growth factor production	0.3714	0.64472
GO:0033762	response to glucagon	0.3714	0.64472
GO:0034390	smooth muscle cell apoptotic process	0.3714	0.64472
GO:0034391	regulation of smooth muscle cell apoptotic process	0.3714	0.64472
GO:0035872	nucleotide-binding domain, leucine rich repeat containing receptor signaling pathway	0.3714	0.64472
GO:0051031	tRNA transport	0.3714	0.64472
GO:0071392	cellular response to estradiol stimulus	0.3714	0.64472
GO:2001171	positive regulation of ATP biosynthetic process	0.3714	0.64472
GO:0016073	snRNA metabolic process	0.371609	0.64472
GO:1903426	regulation of reactive oxygen species biosynthetic process	0.371609	0.64472
GO:0038093	Fc receptor signaling pathway	0.372052	0.64472
GO:0090092	regulation of transmembrane receptor protein serine/threonine kinase signaling pathway	0.372052	0.64472
GO:1901214	regulation of neuron death	0.372483	0.645026
GO:0016241	regulation of macroautophagy	0.374883	0.648534
GO:0050863	regulation of T cell activation	0.375022	0.648534
GO:0021549	cerebellum development	0.376187	0.650104
GO:0031098	stress-activated protein kinase signaling cascade	0.37756	0.650874
GO:0001662	behavioral fear response	0.379462	0.650874
GO:0031935	regulation of chromatin silencing	0.379462	0.650874
GO:0038083	peptidyl-tyrosine autophosphorylation	0.379462	0.650874
GO:0043114	regulation of vascular permeability	0.379462	0.650874
GO:0043243	positive regulation of protein complex disassembly	0.379462	0.650874
GO:0046839	phospholipid dephosphorylation	0.379462	0.650874
GO:1900026	positive regulation of substrate adhesion-dependent cell spreading	0.379462	0.650874
GO:1903427	negative regulation of reactive oxygen species biosynthetic process	0.379462	0.650874
GO:1903432	regulation of TORC1 signaling	0.379462	0.650874
GO:2000249	regulation of actin cytoskeleton reorganization	0.379462	0.650874
GO:0007229	integrin-mediated signaling pathway	0.380751	0.651759
GO:0032091	negative regulation of protein binding	0.380751	0.651759
GO:0034766	negative regulation of ion transmembrane transport	0.380751	0.651759
GO:0006892	post-Golgi vesicle-mediated transport	0.385301	0.656515
GO:0046822	regulation of nucleocytoplasmic transport	0.385301	0.656515
GO:2001237	negative regulation of extrinsic apoptotic signaling pathway	0.385301	0.656515
GO:0002209	behavioral defense response	0.387422	0.656515
GO:0002707	negative regulation of lymphocyte mediated immunity	0.387422	0.656515
GO:0006084	acetyl-CoA metabolic process	0.387422	0.656515
GO:0007190	activation of adenylate cyclase activity	0.387422	0.656515
GO:0007340	acrosome reaction	0.387422	0.656515
GO:0010939	regulation of necrotic cell death	0.387422	0.656515
GO:0032350	regulation of hormone metabolic process	0.387422	0.656515
GO:0035329	hippo signaling	0.387422	0.656515
GO:0046329	negative regulation of JNK cascade	0.387422	0.656515
GO:0050892	intestinal absorption	0.387422	0.656515
GO:0097064	ncRNA export from nucleus	0.387422	0.656515
GO:0097502	mannosylation	0.387422	0.656515
GO:0001841	neural tube formation	0.389836	0.659723
GO:0033138	positive regulation of peptidyl-serine phosphorylation	0.389836	0.659723
GO:0050867	positive regulation of cell activation	0.391807	0.662172
GO:0070482	response to oxygen levels	0.391807	0.662172
GO:0051963	regulation of synapse assembly	0.394357	0.662289
GO:0008207	C21-steroid hormone metabolic process	0.395279	0.662289
GO:0010661	positive regulation of muscle cell apoptotic process	0.395279	0.662289
GO:0019048	modulation by virus of host morphology or physiology	0.395279	0.662289
GO:0032506	cytokinetic process	0.395279	0.662289
GO:0033146	regulation of intracellular estrogen receptor signaling pathway	0.395279	0.662289
GO:0042417	dopamine metabolic process	0.395279	0.662289
GO:0043001	Golgi to plasma membrane protein transport	0.395279	0.662289
GO:0051930	regulation of sensory perception of pain	0.395279	0.662289
GO:0072350	tricarboxylic acid metabolic process	0.395279	0.662289
GO:0072595	maintenance of protein localization in organelle	0.395279	0.662289
GO:1901998	toxin transport	0.395279	0.662289
GO:2000648	positive regulation of stem cell proliferation	0.395279	0.662289
GO:0019083	viral transcription	0.395656	0.662481
GO:0051604	protein maturation	0.39866	0.66707
GO:0030177	positive regulation of Wnt signaling pathway	0.402542	0.669962
GO:2001235	positive regulation of apoptotic signaling pathway	0.402542	0.669962
GO:0000183	chromatin silencing at rDNA	0.403037	0.669962
GO:0002823	negative regulation of adaptive immune response based on somatic recombination of immune receptors built from immunoglobulin superfamily domains	0.403037	0.669962
GO:0042036	negative regulation of cytokine biosynthetic process	0.403037	0.669962
GO:0042596	fear response	0.403037	0.669962
GO:0051931	regulation of sensory perception	0.403037	0.669962
GO:0071526	semaphorin-plexin signaling pathway	0.403037	0.669962
GO:0071548	response to dexamethasone	0.403037	0.669962
GO:2000008	regulation of protein localization to cell surface	0.403037	0.669962
GO:0006821	chloride transport	0.403353	0.670047
GO:0071346	cellular response to interferon-gamma	0.405977	0.673522
GO:1905330	regulation of morphogenesis of an epithelium	0.405977	0.673522
GO:0051149	positive regulation of muscle cell differentiation	0.407827	0.676148
GO:0010565	regulation of cellular ketone metabolic process	0.409406	0.676911
GO:0051147	regulation of muscle cell differentiation	0.409406	0.676911
GO:0001580	detection of chemical stimulus involved in sensory perception of bitter taste	0.410695	0.676911
GO:0010955	negative regulation of protein processing	0.410695	0.676911
GO:0030890	positive regulation of B cell proliferation	0.410695	0.676911
GO:0050434	positive regulation of viral transcription	0.410695	0.676911
GO:0150077	regulation of neuroinflammatory response	0.410695	0.676911
GO:1903318	negative regulation of protein maturation	0.410695	0.676911
GO:1905209	positive regulation of cardiocyte differentiation	0.410695	0.676911
GO:0045785	positive regulation of cell adhesion	0.412354	0.679204
GO:0010821	regulation of mitochondrion organization	0.412829	0.679542
GO:0007611	learning or memory	0.415403	0.683335
GO:0098661	inorganic anion transmembrane transport	0.416726	0.683612
GO:0010559	regulation of glycoprotein biosynthetic process	0.418255	0.683612
GO:0010907	positive regulation of glucose metabolic process	0.418255	0.683612
GO:0015701	bicarbonate transport	0.418255	0.683612
GO:0017145	stem cell division	0.418255	0.683612
GO:0021983	pituitary gland development	0.418255	0.683612
GO:0042181	ketone biosynthetic process	0.418255	0.683612
GO:0051154	negative regulation of striated muscle cell differentiation	0.418255	0.683612
GO:1903146	regulation of autophagy of mitochondrion	0.418255	0.683612
GO:0048863	stem cell differentiation	0.418274	0.683612
GO:0043406	positive regulation of MAP kinase activity	0.421141	0.684723
GO:0002065	columnar/cuboidal epithelial cell differentiation	0.42115	0.684723
GO:0051817	modification of morphology or physiology of other organism involved in symbiotic interaction	0.42115	0.684723
GO:0034248	regulation of cellular amide metabolic process	0.423608	0.684723
GO:0002223	stimulatory C-type lectin receptor signaling pathway	0.425557	0.684723
GO:0043200	response to amino acid	0.425557	0.684723
GO:0060964	regulation of gene silencing by miRNA	0.425557	0.684723
GO:0016049	cell growth	0.4257	0.684723
GO:0006904	vesicle docking involved in exocytosis	0.425719	0.684723
GO:0008631	intrinsic apoptotic signaling pathway in response to oxidative stress	0.425719	0.684723
GO:0009163	nucleoside biosynthetic process	0.425719	0.684723
GO:0021762	substantia nigra development	0.425719	0.684723
GO:0021795	cerebral cortex cell migration	0.425719	0.684723
GO:0030866	cortical actin cytoskeleton organization	0.425719	0.684723
GO:0032924	activin receptor signaling pathway	0.425719	0.684723
GO:0033173	calcineurin-NFAT signaling cascade	0.425719	0.684723
GO:0034383	low-density lipoprotein particle clearance	0.425719	0.684723
GO:0038202	TORC1 signaling	0.425719	0.684723
GO:0045197	establishment or maintenance of epithelial cell apical/basal polarity	0.425719	0.684723
GO:0045746	negative regulation of Notch signaling pathway	0.425719	0.684723
GO:0050850	positive regulation of calcium-mediated signaling	0.425719	0.684723
GO:0051293	establishment of spindle localization	0.425719	0.684723
GO:0051602	response to electrical stimulus	0.425719	0.684723
GO:0060612	adipose tissue development	0.425719	0.684723
GO:0072348	sulfur compound transport	0.425719	0.684723
GO:0030308	negative regulation of cell growth	0.426458	0.685475
GO:0030218	erythrocyte differentiation	0.429947	0.690645
GO:0006378	mRNA polyadenylation	0.433088	0.691301
GO:0014047	glutamate secretion	0.433088	0.691301
GO:0030225	macrophage differentiation	0.433088	0.691301
GO:0034080	CENP-A containing nucleosome assembly	0.433088	0.691301
GO:0034105	positive regulation of tissue remodeling	0.433088	0.691301
GO:0044331	cell-cell adhesion mediated by cadherin	0.433088	0.691301
GO:0051489	regulation of filopodium assembly	0.433088	0.691301
GO:0060412	ventricular septum morphogenesis	0.433088	0.691301
GO:0061641	CENP-A containing chromatin organization	0.433088	0.691301
GO:1903573	negative regulation of response to endoplasmic reticulum stress	0.433088	0.691301
GO:1904375	regulation of protein localization to cell periphery	0.434319	0.692829
GO:0002220	innate immune response activating cell surface receptor signaling pathway	0.438673	0.695888
GO:0006304	DNA modification	0.438673	0.695888
GO:0006661	phosphatidylinositol biosynthetic process	0.438673	0.695888
GO:2000736	regulation of stem cell differentiation	0.438673	0.695888
GO:0001974	blood vessel remodeling	0.440362	0.695888
GO:0002820	negative regulation of adaptive immune response	0.440362	0.695888
GO:0016574	histone ubiquitination	0.440362	0.695888
GO:0031018	endocrine pancreas development	0.440362	0.695888
GO:0032570	response to progesterone	0.440362	0.695888
GO:0035987	endodermal cell differentiation	0.440362	0.695888
GO:0044275	cellular carbohydrate catabolic process	0.440362	0.695888
GO:0048255	mRNA stabilization	0.440362	0.695888
GO:0048538	thymus development	0.440362	0.695888
GO:0050913	sensory perception of bitter taste	0.440362	0.695888
GO:1902743	regulation of lamellipodium organization	0.440362	0.695888
GO:0001558	regulation of cell growth	0.441906	0.69722
GO:0007613	memory	0.443009	0.69722
GO:0022904	respiratory electron transport chain	0.443009	0.69722
GO:0051153	regulation of striated muscle cell differentiation	0.443009	0.69722
GO:0060147	regulation of posttranscriptional gene silencing	0.443009	0.69722
GO:0060966	regulation of gene silencing by RNA	0.443009	0.69722
GO:0019080	viral gene expression	0.443337	0.69722
GO:0007565	female pregnancy	0.44669	0.69722
GO:0048839	inner ear development	0.44669	0.69722
GO:0042471	ear morphogenesis	0.447326	0.69722
GO:0001504	neurotransmitter uptake	0.447544	0.69722
GO:0001754	eye photoreceptor cell differentiation	0.447544	0.69722
GO:0002067	glandular epithelial cell differentiation	0.447544	0.69722
GO:0014075	response to amine	0.447544	0.69722
GO:0019731	antibacterial humoral response	0.447544	0.69722
GO:0030490	maturation of SSU-rRNA	0.447544	0.69722
GO:0030810	positive regulation of nucleotide biosynthetic process	0.447544	0.69722
GO:0035088	establishment or maintenance of apical/basal cell polarity	0.447544	0.69722
GO:0043631	RNA polyadenylation	0.447544	0.69722
GO:0044003	modification by symbiont of host morphology or physiology	0.447544	0.69722
GO:0061245	establishment or maintenance of bipolar cell polarity	0.447544	0.69722
GO:0097720	calcineurin-mediated signaling	0.447544	0.69722
GO:1900373	positive regulation of purine nucleotide biosynthetic process	0.447544	0.69722
GO:0007173	epidermal growth factor receptor signaling pathway	0.451625	0.703146
GO:0006953	acute-phase response	0.454633	0.7035
GO:0010799	regulation of peptidyl-threonine phosphorylation	0.454633	0.7035
GO:0021695	cerebellar cortex development	0.454633	0.7035
GO:0031952	regulation of protein autophosphorylation	0.454633	0.7035
GO:0042461	photoreceptor cell development	0.454633	0.7035
GO:0047496	vesicle transport along microtubule	0.454633	0.7035
GO:0048806	genitalia development	0.454633	0.7035
GO:0050912	detection of chemical stimulus involved in sensory perception of taste	0.454633	0.7035
GO:1901659	glycosyl compound biosynthetic process	0.454633	0.7035
GO:1903580	positive regulation of ATP metabolic process	0.454633	0.7035
GO:0000184	nuclear-transcribed mRNA catabolic process, nonsense-mediated decay	0.455905	0.704605
GO:0017015	regulation of transforming growth factor beta receptor signaling pathway	0.455905	0.704605
GO:0006694	steroid biosynthetic process	0.460021	0.709125
GO:0043618	regulation of transcription from RNA polymerase II promoter in response to stress	0.460165	0.709125
GO:0001774	microglial cell activation	0.461632	0.709125
GO:0002269	leukocyte activation involved in inflammatory response	0.461632	0.709125
GO:0006111	regulation of gluconeogenesis	0.461632	0.709125
GO:0007595	lactation	0.461632	0.709125
GO:0010862	positive regulation of pathway-restricted SMAD protein phosphorylation	0.461632	0.709125
GO:0030865	cortical cytoskeleton organization	0.461632	0.709125
GO:0090199	regulation of release of cytochrome c from mitochondria	0.461632	0.709125
GO:2000059	negative regulation of ubiquitin-dependent protein catabolic process	0.461632	0.709125
GO:0007178	transmembrane receptor protein serine/threonine kinase signaling pathway	0.46314	0.710798
GO:0019079	viral genome replication	0.464406	0.710798
GO:0032434	regulation of proteasomal ubiquitin-dependent protein catabolic process	0.464406	0.710798
GO:0034101	erythrocyte homeostasis	0.464406	0.710798
GO:1903409	reactive oxygen species biosynthetic process	0.464406	0.710798
GO:1903844	regulation of cellular response to transforming growth factor beta stimulus	0.464406	0.710798
GO:0002704	negative regulation of leukocyte mediated immunity	0.468542	0.714964
GO:0008347	glial cell migration	0.468542	0.714964
GO:0061912	selective autophagy	0.468542	0.714964
GO:1903018	regulation of glycoprotein metabolic process	0.468542	0.714964
GO:1990090	cellular response to nerve growth factor stimulus	0.468542	0.714964
GO:0031032	actomyosin structure organization	0.469929	0.716217
GO:0034341	response to interferon-gamma	0.469929	0.716217
GO:0002449	lymphocyte mediated immunity	0.470558	0.716744
GO:0001838	embryonic epithelial tube formation	0.47283	0.718011
GO:0046717	acid secretion	0.47283	0.718011
GO:0001706	endoderm formation	0.475363	0.718011
GO:0009409	response to cold	0.475363	0.718011
GO:0010718	positive regulation of epithelial to mesenchymal transition	0.475363	0.718011
GO:0032873	negative regulation of stress-activated MAPK cascade	0.475363	0.718011
GO:0042398	cellular modified amino acid biosynthetic process	0.475363	0.718011
GO:0043489	RNA stabilization	0.475363	0.718011
GO:0045540	regulation of cholesterol biosynthetic process	0.475363	0.718011
GO:0070303	negative regulation of stress-activated protein kinase signaling cascade	0.475363	0.718011
GO:0070534	protein K63-linked ubiquitination	0.475363	0.718011
GO:0106118	regulation of sterol biosynthetic process	0.475363	0.718011
GO:1900087	positive regulation of G1/S transition of mitotic cell cycle	0.475363	0.718011
GO:2000725	regulation of cardiac muscle cell differentiation	0.475363	0.718011
GO:0009746	response to hexose	0.479755	0.723781
GO:0050870	positive regulation of T cell activation	0.479755	0.723781
GO:0032479	regulation of type I interferon production	0.481173	0.724721
GO:0006213	pyrimidine nucleoside metabolic process	0.482097	0.724721
GO:0007566	embryo implantation	0.482097	0.724721
GO:0032007	negative regulation of TOR signaling	0.482097	0.724721
GO:0045668	negative regulation of osteoblast differentiation	0.482097	0.724721
GO:0097366	response to bronchodilator	0.482097	0.724721
GO:0007266	Rho protein signal transduction	0.483012	0.725666
GO:0035270	endocrine system development	0.485315	0.727828
GO:0043620	regulation of DNA-templated transcription in response to stress	0.485315	0.727828
GO:0045727	positive regulation of translation	0.485315	0.727828
GO:0010976	positive regulation of neuron projection development	0.485946	0.728344
GO:0006998	nuclear envelope organization	0.488745	0.729944
GO:0099518	vesicle cytoskeletal trafficking	0.488745	0.729944
GO:1900024	regulation of substrate adhesion-dependent cell spreading	0.488745	0.729944
GO:1902373	negative regulation of mRNA catabolic process	0.488745	0.729944
GO:1990089	response to nerve growth factor	0.488745	0.729944
GO:2000677	regulation of transcription regulatory region DNA binding	0.488745	0.729944
GO:0032606	type I interferon production	0.489435	0.730113
GO:0034763	negative regulation of transmembrane transport	0.489435	0.730113
GO:0002460	adaptive immune response based on somatic recombination of immune receptors built from immunoglobulin superfamily domains	0.492614	0.734422
GO:0044106	cellular amine metabolic process	0.493536	0.734929
GO:0071482	cellular response to light stimulus	0.493536	0.734929
GO:0072593	reactive oxygen species metabolic process	0.494197	0.735405
GO:0001654	eye development	0.495045	0.735405
GO:0031122	cytoplasmic microtubule organization	0.495308	0.735405
GO:0071320	cellular response to cAMP	0.495308	0.735405
GO:1902475	L-alpha-amino acid transmembrane transport	0.495308	0.735405
GO:0034284	response to monosaccharide	0.495942	0.735913
GO:0015980	energy derivation by oxidation of organic compounds	0.496935	0.736955
GO:0006997	nucleus organization	0.497615	0.737531
GO:0044262	cellular carbohydrate metabolic process	0.499667	0.738953
GO:0051403	stress-activated MAPK cascade	0.499667	0.738953
GO:0006336	DNA replication-independent nucleosome assembly	0.501787	0.738953
GO:0006584	catecholamine metabolic process	0.501787	0.738953
GO:0009712	catechol-containing compound metabolic process	0.501787	0.738953
GO:0035384	thioester biosynthetic process	0.501787	0.738953
GO:0043392	negative regulation of DNA binding	0.501787	0.738953
GO:0046164	alcohol catabolic process	0.501787	0.738953
GO:0051290	protein heterotetramerization	0.501787	0.738953
GO:0071616	acyl-CoA biosynthetic process	0.501787	0.738953
GO:0097345	mitochondrial outer membrane permeabilization	0.501787	0.738953
GO:0150063	visual system development	0.504725	0.741895
GO:0009612	response to mechanical stimulus	0.505532	0.741895
GO:0043523	regulation of neuron apoptotic process	0.505532	0.741895
GO:0043280	positive regulation of cysteine-type endopeptidase activity involved in apoptotic process	0.505711	0.741895
GO:0072175	epithelial tube formation	0.505711	0.741895
GO:0006120	mitochondrial electron transport, NADH to ubiquinone	0.508183	0.741895
GO:0006383	transcription by RNA polymerase III	0.508183	0.741895
GO:0006576	cellular biogenic amine metabolic process	0.508183	0.741895
GO:0010823	negative regulation of mitochondrion organization	0.508183	0.741895
GO:0034724	DNA replication-independent nucleosome organization	0.508183	0.741895
GO:0042304	regulation of fatty acid biosynthetic process	0.508183	0.741895
GO:0043030	regulation of macrophage activation	0.508183	0.741895
GO:0048016	inositol phosphate-mediated signaling	0.508183	0.741895
GO:0061098	positive regulation of protein tyrosine kinase activity	0.508183	0.741895
GO:2000242	negative regulation of reproductive process	0.508183	0.741895
GO:0007389	pattern specification process	0.508774	0.742329
GO:0048193	Golgi vesicle transport	0.509538	0.742435
GO:0009581	detection of external stimulus	0.509727	0.742435
GO:0071333	cellular response to glucose stimulus	0.509727	0.742435
GO:0042063	gliogenesis	0.51053	0.743177
GO:0007006	mitochondrial membrane organization	0.513722	0.745521
GO:0032355	response to estradiol	0.513722	0.745521
GO:0046683	response to organophosphorus	0.513722	0.745521
GO:0006749	glutathione metabolic process	0.514498	0.745521
GO:0022029	telencephalon cell migration	0.514498	0.745521
GO:0048488	synaptic vesicle endocytosis	0.514498	0.745521
GO:0140238	presynaptic endocytosis	0.514498	0.745521
GO:1902017	regulation of cilium assembly	0.514498	0.745521
GO:0048880	sensory system development	0.516722	0.748315
GO:0007254	JNK cascade	0.518173	0.748552
GO:0006790	sulfur compound metabolic process	0.519107	0.748552
GO:0002066	columnar/cuboidal epithelial cell development	0.520732	0.748552
GO:0010665	regulation of cardiac muscle cell apoptotic process	0.520732	0.748552
GO:0014888	striated muscle adaptation	0.520732	0.748552
GO:0033344	cholesterol efflux	0.520732	0.748552
GO:0043525	positive regulation of neuron apoptotic process	0.520732	0.748552
GO:0045981	positive regulation of nucleotide metabolic process	0.520732	0.748552
GO:0051055	negative regulation of lipid biosynthetic process	0.520732	0.748552
GO:0071398	cellular response to fatty acid	0.520732	0.748552
GO:0075733	intracellular transport of virus	0.520732	0.748552
GO:1900544	positive regulation of purine nucleotide metabolic process	0.520732	0.748552
GO:1901799	negative regulation of proteasomal protein catabolic process	0.520732	0.748552
GO:0043281	regulation of cysteine-type endopeptidase activity involved in apoptotic process	0.521306	0.748952
GO:0002699	positive regulation of immune effector process	0.524428	0.75301
GO:0050890	cognition	0.526623	0.753971
GO:0055081	anion homeostasis	0.526886	0.753971
GO:0060997	dendritic spine morphogenesis	0.526886	0.753971
GO:0061900	glial cell activation	0.526886	0.753971
GO:0061951	establishment of protein localization to plasma membrane	0.526886	0.753971
GO:0071385	cellular response to glucocorticoid stimulus	0.526886	0.753971
GO:0043393	regulation of protein binding	0.527539	0.75448
GO:0009308	amine metabolic process	0.529486	0.756064
GO:1903039	positive regulation of leukocyte cell-cell adhesion	0.530639	0.756064
GO:0010662	regulation of striated muscle cell apoptotic process	0.532961	0.756064
GO:0021885	forebrain cell migration	0.532961	0.756064
GO:0032890	regulation of organic acid transport	0.532961	0.756064
GO:0043388	positive regulation of DNA binding	0.532961	0.756064
GO:0045071	negative regulation of viral genome replication	0.532961	0.756064
GO:0070527	platelet aggregation	0.532961	0.756064
GO:1902369	negative regulation of RNA catabolic process	0.532961	0.756064
GO:0050678	regulation of epithelial cell proliferation	0.533313	0.756064
GO:0002433	immune response-regulating cell surface receptor signaling pathway involved in phagocytosis	0.533373	0.756064
GO:0031333	negative regulation of protein complex assembly	0.533373	0.756064
GO:0033135	regulation of peptidyl-serine phosphorylation	0.533373	0.756064
GO:0038096	Fc-gamma receptor signaling pathway involved in phagocytosis	0.533373	0.756064
GO:0007584	response to nutrient	0.533727	0.756064
GO:0043583	ear development	0.533727	0.756064
GO:0048762	mesenchymal cell differentiation	0.533727	0.756064
GO:0001837	epithelial to mesenchymal transition	0.537238	0.760611
GO:0010659	cardiac muscle cell apoptotic process	0.538959	0.761343
GO:0043486	histone exchange	0.538959	0.761343
GO:0046794	transport of virus	0.538959	0.761343
GO:1902110	positive regulation of mitochondrial membrane permeability involved in apoptotic process	0.538959	0.761343
GO:0044706	multi-multicellular organism process	0.542924	0.76589
GO:0046394	carboxylic acid biosynthetic process	0.543254	0.76589
GO:0007405	neuroblast proliferation	0.54488	0.76589
GO:0010803	regulation of tumor necrosis factor-mediated signaling pathway	0.54488	0.76589
GO:0045604	regulation of epidermal cell differentiation	0.54488	0.76589
GO:0071384	cellular response to corticosteroid stimulus	0.54488	0.76589
GO:2001244	positive regulation of intrinsic apoptotic signaling pathway	0.54488	0.76589
GO:0038094	Fc-gamma receptor signaling pathway	0.544902	0.76589
GO:0038127	ERBB signaling pathway	0.544902	0.76589
GO:0016053	organic acid biosynthetic process	0.545375	0.76613
GO:0106106	cold-induced thermogenesis	0.548701	0.76641
GO:0120161	regulation of cold-induced thermogenesis	0.548701	0.76641
GO:0016197	endosomal transport	0.548997	0.76641
GO:1901653	cellular response to peptide	0.549647	0.76641
GO:0002753	cytoplasmic pattern recognition receptor signaling pathway	0.550725	0.76641
GO:0006521	regulation of cellular amino acid metabolic process	0.550725	0.76641
GO:0007585	respiratory gaseous exchange	0.550725	0.76641
GO:0010658	striated muscle cell apoptotic process	0.550725	0.76641
GO:0010676	positive regulation of cellular carbohydrate metabolic process	0.550725	0.76641
GO:0032922	circadian regulation of gene expression	0.550725	0.76641
GO:0046824	positive regulation of nucleocytoplasmic transport	0.550725	0.76641
GO:0048857	neural nucleus development	0.550725	0.76641
GO:0055025	positive regulation of cardiac muscle tissue development	0.550725	0.76641
GO:0060393	regulation of pathway-restricted SMAD protein phosphorylation	0.550725	0.76641
GO:0070265	necrotic cell death	0.550725	0.76641
GO:1902305	regulation of sodium ion transmembrane transport	0.550725	0.76641
GO:1902686	mitochondrial outer membrane permeabilization involved in programmed cell death	0.550725	0.76641
GO:0051346	negative regulation of hydrolase activity	0.551712	0.767362
GO:0001649	osteoblast differentiation	0.552016	0.767362
GO:0051495	positive regulation of cytoskeleton organization	0.555023	0.770204
GO:0002431	Fc receptor mediated stimulatory signaling pathway	0.556231	0.770204
GO:0006865	amino acid transport	0.556231	0.770204
GO:0007612	learning	0.556231	0.770204
GO:0071901	negative regulation of protein serine/threonine kinase activity	0.556231	0.770204
GO:0042255	ribosome assembly	0.556495	0.770204
GO:0046530	photoreceptor cell differentiation	0.556495	0.770204
GO:0090181	regulation of cholesterol metabolic process	0.556495	0.770204
GO:0042542	response to hydrogen peroxide	0.559963	0.773855
GO:0051250	negative regulation of lymphocyte activation	0.559963	0.773855
GO:0010257	NADH dehydrogenase complex assembly	0.562192	0.773855
GO:0030032	lamellipodium assembly	0.562192	0.773855
GO:0032981	mitochondrial respiratory chain complex I assembly	0.562192	0.773855
GO:0035794	positive regulation of mitochondrial membrane permeability	0.562192	0.773855
GO:0043297	apical junction assembly	0.562192	0.773855
GO:0045600	positive regulation of fat cell differentiation	0.562192	0.773855
GO:0046782	regulation of viral transcription	0.562192	0.773855
GO:0060135	maternal process involved in female pregnancy	0.562192	0.773855
GO:0002262	myeloid cell homeostasis	0.563673	0.77505
GO:0043524	negative regulation of neuron apoptotic process	0.563673	0.77505
GO:0008643	carbohydrate transport	0.56736	0.778631
GO:0035148	tube formation	0.56736	0.778631
GO:0051592	response to calcium ion	0.56736	0.778631
GO:0051148	negative regulation of muscle cell differentiation	0.567816	0.778631
GO:0060389	pathway-restricted SMAD protein phosphorylation	0.567816	0.778631
GO:0014074	response to purine-containing compound	0.571025	0.781761
GO:2000058	regulation of ubiquitin-dependent protein catabolic process	0.571025	0.781761
GO:2001056	positive regulation of cysteine-type endopeptidase activity	0.571025	0.781761
GO:0021872	forebrain generation of neurons	0.573368	0.783272
GO:0045428	regulation of nitric oxide biosynthetic process	0.573368	0.783272
GO:1905207	regulation of cardiocyte differentiation	0.573368	0.783272
GO:1905710	positive regulation of membrane permeability	0.573368	0.783272
GO:0010498	proteasomal protein catabolic process	0.5746	0.783778
GO:0007338	single fertilization	0.574668	0.783778
GO:0016331	morphogenesis of embryonic epithelium	0.574668	0.783778
GO:0016311	dephosphorylation	0.576652	0.786061
GO:0016999	antibiotic metabolic process	0.578287	0.787358
GO:0043087	regulation of GTPase activity	0.5787	0.787358
GO:0015807	L-amino acid transport	0.578848	0.787358
GO:0050909	sensory perception of taste	0.578848	0.787358
GO:0046777	protein autophosphorylation	0.581537	0.788718
GO:0000187	activation of MAPK activity	0.581885	0.788718
GO:0001678	cellular glucose homeostasis	0.581885	0.788718
GO:0016202	regulation of striated muscle tissue development	0.581885	0.788718
GO:0003341	cilium movement	0.584259	0.788718
GO:0010812	negative regulation of cell-substrate adhesion	0.584259	0.788718
GO:0033866	nucleoside bisphosphate biosynthetic process	0.584259	0.788718
GO:0034030	ribonucleoside bisphosphate biosynthetic process	0.584259	0.788718
GO:0034033	purine nucleoside bisphosphate biosynthetic process	0.584259	0.788718
GO:0050891	multicellular organismal water homeostasis	0.584259	0.788718
GO:0050918	positive chemotaxis	0.584259	0.788718
GO:0071230	cellular response to amino acid stimulus	0.584259	0.788718
GO:0071242	cellular response to ammonium ion	0.584259	0.788718
GO:0071216	cellular response to biotic stimulus	0.584422	0.788718
GO:0030168	platelet activation	0.58546	0.788718
GO:0034250	positive regulation of cellular amide metabolic process	0.58546	0.788718
GO:0051017	actin filament bundle assembly	0.58546	0.788718
GO:0062013	positive regulation of small molecule metabolic process	0.58546	0.788718
GO:0032872	regulation of stress-activated MAPK cascade	0.587293	0.790767
GO:0010770	positive regulation of cell morphogenesis involved in differentiation	0.589012	0.792188
GO:1990845	adaptive thermogenesis	0.589012	0.792188
GO:0034381	plasma lipoprotein particle clearance	0.589601	0.792188
GO:0036465	synaptic vesicle recycling	0.589601	0.792188
GO:0022407	regulation of cell-cell adhesion	0.59034	0.79276
GO:1901861	regulation of muscle tissue development	0.592542	0.794643
GO:2001236	regulation of extrinsic apoptotic signaling pathway	0.592542	0.794643
GO:0070302	regulation of stress-activated protein kinase signaling cascade	0.592998	0.794643
GO:2000116	regulation of cysteine-type endopeptidase activity	0.592998	0.794643
GO:0051966	regulation of synaptic transmission, glutamatergic	0.594874	0.795891
GO:0070988	demethylation	0.594874	0.795891
GO:0072091	regulation of stem cell proliferation	0.594874	0.795891
GO:0030217	T cell differentiation	0.595832	0.796201
GO:0030856	regulation of epithelial cell differentiation	0.596049	0.796201
GO:0048634	regulation of muscle organ development	0.596049	0.796201
GO:0001764	neuron migration	0.599534	0.799589
GO:0043271	negative regulation of ion transport	0.599534	0.799589
GO:0061572	actin filament bundle organization	0.599534	0.799589
GO:0043647	inositol phosphate metabolic process	0.600079	0.799895
GO:0016482	cytosolic transport	0.602996	0.803359
GO:0019226	transmission of nerve impulse	0.605218	0.803359
GO:0035019	somatic stem cell population maintenance	0.605218	0.803359
GO:0051155	positive regulation of striated muscle cell differentiation	0.605218	0.803359
GO:0060193	positive regulation of lipase activity	0.605218	0.803359
GO:0061035	regulation of cartilage development	0.605218	0.803359
GO:1902036	regulation of hematopoietic stem cell differentiation	0.605218	0.803359
GO:1903051	negative regulation of proteolysis involved in cellular protein catabolic process	0.605218	0.803359
GO:0021915	neural tube development	0.609853	0.808397
GO:0032945	negative regulation of mononuclear cell proliferation	0.610292	0.808397
GO:0033555	multicellular organismal response to stress	0.610292	0.808397
GO:0050672	negative regulation of lymphocyte proliferation	0.610292	0.808397
GO:0048872	homeostasis of number of cells	0.612563	0.810981
GO:0001895	retina homeostasis	0.6153	0.811631
GO:0030104	water homeostasis	0.6153	0.811631
GO:0031670	cellular response to nutrient	0.6153	0.811631
GO:0032507	maintenance of protein location in cell	0.6153	0.811631
GO:0043507	positive regulation of JUN kinase activity	0.6153	0.811631
GO:1900006	positive regulation of dendrite development	0.6153	0.811631
GO:1901616	organic hydroxy compound catabolic process	0.6153	0.811631
GO:0140053	mitochondrial gene expression	0.616619	0.812948
GO:0042180	cellular ketone metabolic process	0.618037	0.813313
GO:0031667	response to nutrient levels	0.618578	0.813313
GO:0099173	postsynapse organization	0.619969	0.813313
GO:0003281	ventricular septum development	0.620244	0.813313
GO:0006353	DNA-templated transcription, termination	0.620244	0.813313
GO:0006695	cholesterol biosynthetic process	0.620244	0.813313
GO:0015914	phospholipid transport	0.620244	0.813313
GO:0021536	diencephalon development	0.620244	0.813313
GO:0150076	neuroinflammatory response	0.620244	0.813313
GO:1902117	positive regulation of organelle assembly	0.620244	0.813313
GO:0045926	negative regulation of growth	0.620754	0.813313
GO:0071560	cellular response to transforming growth factor beta stimulus	0.620754	0.813313
GO:0043161	proteasome-mediated ubiquitin-dependent protein catabolic process	0.624773	0.815661
GO:0000422	autophagy of mitochondrion	0.625125	0.815661
GO:0007492	endoderm development	0.625125	0.815661
GO:0045454	cell redox homeostasis	0.625125	0.815661
GO:0046785	microtubule polymerization	0.625125	0.815661
GO:0060411	cardiac septum morphogenesis	0.625125	0.815661
GO:0061726	mitochondrion disassembly	0.625125	0.815661
GO:1902653	secondary alcohol biosynthetic process	0.625125	0.815661
GO:0007596	blood coagulation	0.626691	0.817283
GO:0043405	regulation of MAP kinase activity	0.629016	0.818571
GO:0000288	nuclear-transcribed mRNA catabolic process, deadenylation-dependent decay	0.629944	0.818571
GO:0006809	nitric oxide biosynthetic process	0.629944	0.818571
GO:0008344	adult locomotory behavior	0.629944	0.818571
GO:0016575	histone deacetylation	0.629944	0.818571
GO:0051851	modification by host of symbiont morphology or physiology	0.629944	0.818571
GO:0061418	regulation of transcription from RNA polymerase II promoter in response to hypoxia	0.629944	0.818571
GO:0051056	regulation of small GTPase mediated signal transduction	0.631331	0.81974
GO:2000027	regulation of animal organ morphogenesis	0.631492	0.81974
GO:0071496	cellular response to external stimulus	0.633637	0.820957
GO:0008306	associative learning	0.634701	0.820957
GO:0010827	regulation of glucose transmembrane transport	0.634701	0.820957
GO:0030433	ubiquitin-dependent ERAD pathway	0.634701	0.820957
GO:0031016	pancreas development	0.634701	0.820957
GO:0070664	negative regulation of leukocyte proliferation	0.634701	0.820957
GO:0090398	cellular senescence	0.634701	0.820957
GO:0071559	response to transforming growth factor beta	0.636781	0.822243
GO:0007599	hemostasis	0.638221	0.822243
GO:0001570	vasculogenesis	0.639397	0.822243
GO:0003151	outflow tract morphogenesis	0.639397	0.822243
GO:0006446	regulation of translational initiation	0.639397	0.822243
GO:0007032	endosome organization	0.639397	0.822243
GO:0045652	regulation of megakaryocyte differentiation	0.639397	0.822243
GO:0006839	mitochondrial transport	0.639406	0.822243
GO:0090596	sensory organ morphogenesis	0.639406	0.822243
GO:0015698	inorganic anion transport	0.639594	0.822243
GO:0030307	positive regulation of cell growth	0.639594	0.822243
GO:0038095	Fc-epsilon receptor signaling pathway	0.639594	0.822243
GO:0050817	coagulation	0.640499	0.822987
GO:0048568	embryonic organ development	0.643369	0.82618
GO:0097061	dendritic spine organization	0.644032	0.82618
GO:0140029	exocytic process	0.644032	0.82618
GO:0006486	protein glycosylation	0.644617	0.82618
GO:0043413	macromolecule glycosylation	0.644617	0.82618
GO:0043901	negative regulation of multi-organism process	0.645958	0.82748
GO:0014032	neural crest cell development	0.648609	0.828158
GO:0016126	sterol biosynthetic process	0.648609	0.828158
GO:0021766	hippocampus development	0.648609	0.828158
GO:0030512	negative regulation of transforming growth factor beta receptor signaling pathway	0.648609	0.828158
GO:0031145	anaphase-promoting complex-dependent catabolic process	0.648609	0.828158
GO:0033238	regulation of cellular amine metabolic process	0.648609	0.828158
GO:0030324	lung development	0.649106	0.828158
GO:0032874	positive regulation of stress-activated MAPK cascade	0.649106	0.828158
GO:0072659	protein localization to plasma membrane	0.649774	0.828593
GO:0001659	temperature homeostasis	0.652232	0.829523
GO:0070304	positive regulation of stress-activated protein kinase signaling cascade	0.652232	0.829523
GO:0006855	drug transmembrane transport	0.653127	0.829523
GO:0016925	protein sumoylation	0.653127	0.829523
GO:0030279	negative regulation of ossification	0.653127	0.829523
GO:0046209	nitric oxide metabolic process	0.653127	0.829523
GO:0051702	interaction with symbiont	0.653127	0.829523
GO:0097581	lamellipodium organization	0.653127	0.829523
GO:0034504	protein localization to nucleus	0.654878	0.831215
GO:0046488	phosphatidylinositol metabolic process	0.655336	0.831215
GO:0050673	epithelial cell proliferation	0.655444	0.831215
GO:0045582	positive regulation of T cell differentiation	0.657587	0.832066
GO:0060218	hematopoietic stem cell differentiation	0.657587	0.832066
GO:1903845	negative regulation of cellular response to transforming growth factor beta stimulus	0.657587	0.832066
GO:0002695	negative regulation of leukocyte activation	0.658418	0.832066
[truncated: 531 more rows]
