# Supplementary material for: A Novel Signature for Predicting Prognosis of Smoking-Related Squamous Cell Carcinoma
Source: Front Genet. 2021 Apr 22;12:666371. doi: 10.3389/fgene.2021.666371 (PMC8100348; doi:10.3389/fgene.2021.666371)
Supplement: Supplementary file 3 [file Table_2.XLS]

gene	HR	z	pvalue
MAF1	1.00459534011571	1.21628366887108	0.223876880470653
PKMYT1	1.00874271185364	0.407561690805702	0.683595494333461
GCNT4	0.863095226852334	-0.992113302268083	0.32114225821449
ATP2A1	0.884868845014263	-0.721404123192993	0.470660910507936
NOP2	0.990016301571001	-1.18432623293278	0.236283948377332
RPS6KB1	0.982485486885436	-0.493880704937649	0.621390432137649
DNMT3A	1.02234035157836	0.892218258641177	0.372275957412646
ASUN	0.993848118721417	-0.643930078091336	0.51962077637582
PES1	0.992667968277433	-1.45017743049911	0.147009047113787
JAKMIP3	1.01535503832366	0.237767243873615	0.812061625755862
DHDDS	1.01308476944273	0.432017933470349	0.665728379163346
CRYBB1	1.22888184927444	2.12315767173366	0.0337406416211833
RAD54L	1.00631665307946	0.247007896854696	0.804902112601491
CHORDC1	0.957279813786623	-1.26759591475543	0.204942291581792
B3GNT4	0.769741937338712	-1.99783344243391	0.0457347203837671
RTN2	0.991956030447464	-0.207079726329302	0.835947594973754
CDK5RAP2	0.992019142638295	-1.28650872420509	0.198265576067305
TRIM25	1.01572606869687	0.837908267670281	0.40208222503794
ZGRF1	0.987296077675966	-0.0799752913036108	0.936256907692645
BPI	1.16834796613774	0.185997472060207	0.852446743743038
SLPI	1.00002580467889	0.25202536134591	0.801021460859447
TONSL	1.02598519793651	1.23281480668434	0.217644865817379
TIPIN	0.909499536778204	-2.0623172509021	0.0391775416941256
UBE2J1	1.01088013112108	1.4717126794487	0.141098482168167
THOC1	0.97693431144024	-0.532624080834412	0.594293829197179
RP11-315D16.2	1.81203337484592	0.876049340357981	0.381003211269152
ZNF486	1.00764758572106	0.419308721615264	0.674990523353582
RARRES1	1.00097179739413	0.549349614534186	0.582765544738663
ANAPC1	0.937145431554726	-0.766887250029418	0.443148554899451
MAFK	1.02604086269731	3.7107844420183	0.000206617989460219
RHOC	1.00172373595604	0.587335318696955	0.556978525129138
CENPE	0.965412271818883	-0.646711707023261	0.517818544847763
PRICKLE3	0.974744476072186	-1.20647774756783	0.227633334097051
TSC2	1.04343474136579	1.79253744414275	0.0730469167504849
POMC	0.983119316351173	-1.67817447078914	0.0933130439894715
ZNF532	1.02063082429939	1.09037215806652	0.275549241114948
AOC2	0.941854036103869	-0.608854024970137	0.542621200299709
RNF112	1.00366308305452	0.0139381831494882	0.988879298935779
FAM46B	1.0141888530268	1.36304107213461	0.172869566693439
LY86	1.0051442396172	0.343254028646653	0.731407361920523
BPGM	0.998744113691527	-0.152124585925844	0.879088673116895
APEX2	0.981316217522272	-1.41811522103586	0.15615712808669
RBM4	0.9715147724587	-0.531167367113737	0.595302804309927
EPB41L4B	0.946814042688626	-1.74834679557538	0.0804039947417664
BRCA2	0.925293679598939	-0.611622814603438	0.540787339902556
SAAL1	0.987177671097453	-0.379802386090512	0.704092110996831
ZCCHC8	0.96665708232429	-0.453124150558767	0.650459345958008
DGKE	0.95140000606964	-0.441026263474437	0.659193983639946
TMEM194A	1.00937365556323	0.60097849679732	0.547854308582005
FAM73B	0.982567458459727	-0.438121334130632	0.661298329932666
PPFIBP2	0.975486644024862	-0.807633193703083	0.419301772252702
MOB3A	1.00272822962891	0.2448256241802	0.806591452363736
TRIQK	1.0505913543387	2.01436753119407	0.0439709606366688
ADAMTS20	0.839024899305624	-0.977093324027348	0.328522952535278
C9orf152	1.07641490202514	2.511249179281	0.0120304744408334
ENTHD2	0.98786668854695	-0.306323741408808	0.759358164466213
PTPN14	1.00714545497765	0.231650911837518	0.816809160942168
NPW	0.963044704918354	-1.02009749263271	0.307682225807837
ANKRD18B	0.837346253682108	-1.50895199667569	0.13131105054302
COMMD4	0.987650788931871	-0.530205932722412	0.595969158127064
RPL32	0.998681830062668	-1.39711607904246	0.162378667364314
BTD	1.08835696871027	1.90009439772774	0.0574207327752451
DPP3	1.01187906772028	1.35803193707962	0.17445355039419
SNX7	1.01188121156017	1.01298884883271	0.311065487320477
WNT7A	1.08655376609847	2.51288110287059	0.0119749685967251
LAMP5	0.983966098783828	-1.40116851730627	0.161163686341311
KCTD14	1.04614778682935	1.03669139129707	0.299879705316618
ASB1	1.08049793874317	1.37274246821564	0.169832421730912
SSX2IP	0.981283445378474	-0.511687598808801	0.608869666685972
HSPA5	1.00139818163847	1.81028929329976	0.0702509365268328
CDC25B	1.00282479367598	0.803224667773093	0.421844890180847
TRRAP	0.993132798903276	-0.378862742995492	0.704789792106629
HIGD1A	0.996042003777531	-0.723462998387164	0.469395478908308
FOXRED1	0.952888574255076	-1.42266080860079	0.154834506968222
LONP1	0.992408723254186	-0.999781972396529	0.317416031959597
TEKT1	1.02587293869201	0.67090746235783	0.502279482182972
ODF2	1.00880371909917	0.486089241429008	0.626903894482817
EHBP1L1	1.01756409919269	1.66198704096138	0.0965153728694068
KDM3A	0.975720065886091	-1.21412764394765	0.224698985235429
SOX2	0.99828185619159	-1.99040981396617	0.0465458096980392
ARHGAP33	1.00025832322516	0.0114499824962951	0.990864435360463
SF3B5	0.998956544463098	-0.684926864668893	0.493390072625352
FBLN5	1.00360409223439	0.275373480936751	0.783029315924777
TBC1D22B	1.00586100288172	0.18387527056657	0.85411130524352
TMTC3	0.976840968874052	-1.90308938053664	0.0570288833920981
RNF6	0.991173362934438	-0.438708101512085	0.660873056062862
ENO3	1.00805590657583	0.125251796096282	0.900324212710256
RHOU	1.00765696875622	0.889561284208663	0.373701502614435
MSI2	0.999359171796474	-0.025084645839366	0.979987447174881
ZNF782	1.02465628944994	0.1327147492345	0.894418977850368
NOL8	0.99903676120605	-0.0244606891263417	0.980485139858029
CYP39A1	1.05736446615793	1.35930084655501	0.174051275910141
WFDC5	0.998738728789145	-0.183094842068133	0.854723602798743
BRIP1	0.957196738210534	-0.692983388499734	0.488319976280518
MMS22L	1.02154210140611	0.150955021587247	0.880011196786674
NR2C1	1.02843655268321	0.394349998587338	0.693322654215411
PIGX	0.987801913327721	-1.73810613915681	0.0821921133654893
FAM72D	0.798242295553571	-1.07543634753341	0.2821794158754
SMAP2	1.00134285419558	0.2761711602313	0.782416606950574
FLT3	1.00839600045304	0.0359675555853641	0.971308229098852
RAD54L2	0.976806236833168	-0.385162984790158	0.700116665607768
DPH3	0.986655104601595	-0.503857708458127	0.614361371421367
POLQ	0.932950737193457	-1.25342663615056	0.210050482828657
NUP85	0.985448365115838	-0.805272048451446	0.420662707885585
CP	1.00315434474181	1.49315251244593	0.135397269334281
SLC37A4	1.02387056917732	0.71606896921003	0.473948763315792
CHEK1	0.9512704724177	-1.36416905940403	0.172514363695494
LY6E	1.00078544085913	1.39661831336601	0.162528380212256
TNK2	0.995008074849914	-0.426868473865264	0.669475129141738
ATAD3B	1.02022622677597	0.68319541873607	0.494483367127582
CDC42	0.998693556639361	-0.552550120779752	0.580571505007264
TCOF1	0.986514590520612	-0.588832560123963	0.555973601454818
DHCR7	1.0005332146361	0.35568396596882	0.722077254120197
IGF2BP2	0.997343787687474	-0.752926839816709	0.451493878543797
GABARAP	1.00526977605789	0.616709345852022	0.537426455670778
ADAM20	0.158088721989844	-1.38122401911264	0.167210091749551
AC108938.5	1.10781534526627	0.197248735816219	0.843632894027224
CALM2	0.99765097417993	-1.14832351515284	0.250835035071823
ARRDC3	1.00870085778131	1.72897472888693	0.0838136180629872
RPL27	0.999176552127202	-1.81341703484295	0.0697675241337916
POLG2	0.999587216412903	-0.00958480475819008	0.99235254935859
KLC2	1.01378518951876	1.01577070332346	0.309738590126358
RNF181	0.995444640372412	-1.34450445902424	0.178785315486271
NUDT1	0.986824687082062	-1.28347591167155	0.199325393527809
CACNA1B	0.963862842171752	-0.897181766423899	0.369621933113926
CDC6	0.983693842310198	-1.10857718968926	0.267612622871561
TRIM73	0.0973787384095913	-1.60132016077521	0.109306025901066
DICER1	0.94622246141156	-1.9247023991599	0.0542666001895327
INPP5E	1.02436973274294	1.14737368006331	0.251227214255799
RFC5	0.994803922100823	-0.321605423058085	0.747751634939819
SART1	0.999451012487601	-0.0687823777176063	0.945162845406929
HNRNPA2B1	0.998367737328457	-0.679630613805588	0.496738380377558
ACRV1	0.609754673655876	-0.938919750731392	0.347771947850141
CENPF	0.999737242680275	-0.0196241891082192	0.984343167429388
TJAP1	0.979626432937746	-0.785240940436884	0.432312315776747
NFYB	0.972274211926569	-0.942699110731309	0.345834828362243
DACT3	1.04770408557725	0.655283470045249	0.512285261435173
DCTPP1	0.996030127226924	-1.00779967105109	0.313550643860619
POLA2	0.976218306996722	-0.942984540531663	0.345688810434259
FUBP3	1.00472757636229	0.271348107595398	0.786123309336942
MCOLN3	0.94709731669225	-1.13039618836772	0.258309319518582
INCENP	1.01507745697981	0.895135094759261	0.370714875550333
KCNRG	1.08516128477046	0.466030250843295	0.641193847475072
KCNJ14	1.05028210554177	0.343436132648579	0.731270380720959
GOLGB1	1.00376739881143	0.302218429952782	0.762485555669793
DHX30	0.979378862539885	-0.825590339384871	0.409036517102851
ZNF774	0.801353885188239	-0.946436011872749	0.34392624486609
FAM72A	0.870157649850248	-0.652314145103995	0.514198536813436
FTSJ2	0.976207868036864	-1.45242538151041	0.146383363137512
MRPL38	1.02272821184744	0.358541345603536	0.719938232325384
CRABP2	1.00019579973631	0.391835794419189	0.695179545489385
CDC45	0.9812261457897	-1.75655444994338	0.0789937827435661
BNIP1	1.0204440614633	0.469683749406716	0.638580979796268
SLC22A9	2.03016985604441	0.591505506717511	0.554181766576817
DNAJB11	0.9915082200125	-1.71526401924058	0.0862968321599347
FAM122B	0.98487490486388	-1.0828217059077	0.278887569106511
PNPT1	0.980638582021188	-1.47605689799992	0.139928618432931
DLG2	1.07711565677201	0.643595092209577	0.519838033574385
LRP5	1.01312651642172	2.30879362552754	0.0209550359269364
SAPCD1	1.04960024318764	0.287952859287494	0.773382823781894
ESF1	1.0081189654307	0.475536232086001	0.634404814642409
SHISA3	0.99457907330267	-0.416751653900088	0.67686006815927
NT5DC3	0.94368151644251	-1.12863823678307	0.259050473683862
CEP152	0.88534486364422	-1.27711829137856	0.201560488072987
AHNAK	1.00277273444963	1.19774056535676	0.231018031765098
RHOA	1.00022643469745	0.134799523209071	0.8927703828213
ATAD5	0.987881787104062	-0.197273739177616	0.8436133286229
TBL1X	0.981251221956974	-1.67741537661796	0.0934612845896004
AGO2	1.00421846389588	0.158344260245424	0.874185533409755
WDR62	0.984054311485518	-0.433209043932935	0.664862909176459
CCAR1	0.993794821796832	-0.334966257484611	0.737650539900007
VAMP3	1.00202119983405	0.456984050904201	0.647682509253591
AXL	1.00227492249924	0.258190122829769	0.796260180410345
DDO	1.05563742850485	0.660370664481181	0.509015992810589
C7orf55-LUC7L2	0.971713412356664	-1.01215289826371	0.311464953156399
FANCA	1.02890389442486	0.582851720484092	0.559993124008704
LIG1	1.00229822783645	0.142890439183446	0.886376709514519
MPP3	0.985063250107099	-0.462045318026017	0.6440488223671
TCF7L2	1.03750966889162	1.25365143222587	0.209968728214315
ESCO1	0.998029268207469	-0.065780189646039	0.947552828442777
SCCPDH	0.99467730456339	-0.906586553219656	0.364625475250751
ACLY	1.00000033456265	8.26570514735565e-05	0.999934049214863
TMPRSS9	0.777007314539913	-0.684885965201645	0.49341588301953
DVL3	0.998018637426619	-0.909776801508861	0.362940231283719
RAI1	1.01451854517006	0.773371602767279	0.439302490961925
MDM1	0.973579245155143	-0.444606346465518	0.656604260277686
TRMU	0.985336681733988	-0.364641075429314	0.715379349143145
C4orf17	0.973118577509197	-0.202410939895033	0.83959547660901
EME1	0.968212048613257	-0.771363514624361	0.440491494809225
DDIAS	0.965881528020191	-1.03089668643946	0.302589270657167
FMO2	1.00422230311597	0.659498868713485	0.509575472299004
NDC80	0.990901807077693	-0.463531082338387	0.642983740736927
NECAP2	1.01470076809255	1.1773699678852	0.23904787131186
METTL7A	0.999834869834584	-0.0353474769668802	0.971802665819296
MAP4K4	1.01429168544232	1.29752822999002	0.194449498360575
GSKIP	0.980660282892292	-1.08813374073896	0.276536070376637
RP3-461F17.3	1.05272510788511	0.264161888172978	0.791655177066009
FEN1	0.993641784846064	-1.00862214358053	0.313155883414963
ZMYM3	1.01563894810108	0.666104526180542	0.505344291695022
SMC1A	0.996019955437245	-0.401825598640854	0.68781238142097
RNASE2	1.00769997453804	0.201284992137575	0.840475736951133
SLC25A36	0.993521210528224	-0.543409074238768	0.586848179316887
AHCTF1	0.963639503685117	-1.37649455216864	0.168668572805969
TAS2R30	0.76600154595963	-0.18981396228688	0.849454914479808
DNA2	0.974057648723888	-0.566559516813716	0.571013486061692
PTPN11	1.01099113402931	1.85370751746204	0.0637810156415575
FMO3	0.997715932469615	-0.916781973957257	0.359256900358695
LMNB2	0.995130842782388	-1.2089623552502	0.226677308243842
CA3	0.999868511516791	-0.00211445471313159	0.998312910487016
RASAL2	1.1330422563385	2.50202159699983	0.0123486391679696
TET3	0.969763644327334	-1.39134941297046	0.164119496631265
DHX34	1.00644720742352	0.275146314990934	0.783203830005271
PLXNA1	1.00437117637749	0.904859636931198	0.365539752688048
RBBP8NL	1.00341341787565	0.476206796360096	0.6339270580691
MYL9	1.00015711860995	0.112873319322797	0.91013098922191
ORAOV1	1.00797785672299	0.713311547385052	0.475652993547007
GXYLT1	1.07550915658961	1.43997249760803	0.149875180197556
POLE	1.01581702188502	0.470891274602874	0.637718379282554
TULP3	1.00504300110523	0.43479971503951	0.663707811778254
MPPED1	0.951031209626666	-1.37164460078315	0.170174102208048
GPRC5C	1.03534598418501	1.82129446016115	0.0685621081054837
WBP1L	1.0072269300621	0.720900026230608	0.470971026724727
KCNMB1	1.12933040648525	1.08826921971194	0.276476274669936
DIAPH3	0.949892823355571	-0.700053915931411	0.483893634158236
CCDC84	0.993196850749291	-0.171189109661976	0.864075070325534
C20orf202	2.19803800950674	1.6905468961396	0.0909233743200775
PELI3	0.983898906034804	-0.385984444922105	0.699508188990942
SIRT7	1.00023464948364	0.00951365402608881	0.992409316840902
SUSD5	0.959376004426664	-0.731161831187266	0.464680310925756
GEN1	0.947565031646156	-0.972611048291362	0.330746649494105
HAUS7	0.751277581826981	-1.21849862569785	0.223034546703163
ARHGEF39	1.02816411319343	0.544982889646872	0.585765285618117
FRZB	1.02189996687429	2.04475144967833	0.0408793684585209
AEBP2	0.97671439689087	-1.43495292898857	0.151300511441166
ENSG00000279765	0.59269993000694	-0.906689828602444	0.364570843715625
TAF6L	1.04134890125359	1.07833024705782	0.280886403340601
CGRRF1	0.956260170090632	-0.840120096835216	0.400841053108552
OPRD1	1.4452484142879	1.51218169494401	0.130487646431141
ADPGK	1.00397869697986	0.459948774061701	0.645552989917703
C9orf114	0.986140093675481	-0.652176103176643	0.514287574013115
NASP	0.997377177176152	-0.352423451492982	0.724520716992634
DVL2	0.988704937260851	-0.66261687429248	0.507575960151662
HSPB8	1.00824701882691	1.35460715761105	0.175542751809618
GTSE1	0.993601747497495	-0.27289419103651	0.784934551988935
STARD4	1.01497992648214	0.695275179174694	0.48688286611351
ACKR2	1.06459302210189	1.43555902621589	0.151127860958875
UBE2D2	0.996360786032909	-0.362925080713024	0.716660850593941
COMMD7	1.00389721994825	0.662563032630225	0.507610452705947
KCNJ8	1.04188030667182	1.86001188006633	0.0628838451789432
PUS1	0.967719845273485	-1.15092086194205	0.24976479433819
SMIM10	0.922241633743047	-1.61099979126114	0.107179767942045
LRP6	0.994203736088414	-0.244426691482526	0.806900371759496
TMBIM1	1.00327577758312	1.4489336414844	0.1473561151217
UBAP2	0.993164564323056	-0.360490252632417	0.718480544612325
RBPMS	1.06433722542398	2.55417121009268	0.0106440903575833
TMEM120B	1.12831455367897	1.32886342105963	0.183893033785667
KCNMB3	0.803108548025976	-1.14660499969726	0.251544909196536
CACNA1I	1.05034237608027	0.25760391233627	0.79671260999054
DES	1.00916807165275	0.737186085680868	0.461009193887441
XRCC5	1.00155687723777	0.496411387337639	0.619604192530285
ANGPT1	1.01760708021217	0.735890972444458	0.461797051614814
GEMIN4	0.995949379053165	-0.175651145557383	0.860568018625271
ISCA2	0.938845160896131	-2.2911317677725	0.0219557937992963
CAD	0.995792165338796	-0.389210613967711	0.697120352467322
CCNF	1.02137004830102	0.763542245470994	0.445140077964632
ATXN2L	0.998164781613332	-0.268912347677876	0.787997134788335
CALCOCO2	0.998117361217837	-0.134284838666914	0.893177341645294
LCOR	0.948378207613677	-0.755811883331539	0.449761990940195
PPP1R11	1.00980039457446	1.35619289345247	0.175037802547942
SLC44A4	1.0026231943452	0.403081457717472	0.68688830080764
CEBPZ	0.979462364425312	-1.91901757007868	0.0549821102895851
HINT1	0.997709855730636	-1.44930562866411	0.147252249892485
PDHA1	0.980779201501778	-1.59751026128337	0.110152012203722
PELP1	0.994358704239354	-0.38550313512776	0.699864684138791
XRCC2	0.999128434588923	-0.0196649590991582	0.984310643959236
OXSR1	1.01140013802994	0.519217381059974	0.603609159728665
NPC1	1.0056592783522	0.428590921270263	0.668220953636692
KLHL42	0.986302984453814	-0.810455183312424	0.417678612921264
CAB39L	1.07192586149571	1.75700349477139	0.0789172135204919
CYP51A1	1.07153459411641	1.77039404761968	0.076661520650528
MOB2	1.02119405856384	0.648431635959136	0.51670581422543
FBXL13	1.13123914069749	1.339344777977	0.180458457760505
HAUS3	1.09171181866319	0.896038836752541	0.370232021445326
CDC42EP5	1.00484449867046	0.382963716903806	0.701746666680389
DHX9	0.995381317274995	-0.805813808217847	0.420350215030206
TAF4	1.01660851492814	0.248529027529358	0.803725113723884
SARS2	1.01029581427551	0.339166550211565	0.734484266428857
MYO9B	1.01759857545821	1.12936918465785	0.258742126578297
EGR2	1.00738275860904	0.847875160400099	0.396507499409342
TTYH1	0.96847676216223	-0.639922403881502	0.52222304777826
NAT10	0.984320310616724	-1.54168649009694	0.123149796478833
GGA3	1.03375730931058	1.37257729695289	0.169883793766176
ACD	1.0626739711912	2.53600591394733	0.0112124840553377
SF3B2	0.996041415980269	-0.43444901741825	0.663962409273385
KCTD20	1.00280031038131	0.193255095485131	0.846759191947632
MUS81	1.03920390334988	1.19171194944804	0.233374210978392
NFKBIZ	0.994350167157324	-0.683496411957323	0.494293216683638
YARS2	0.992061974946468	-0.600829050491364	0.547953852919214
DPF1	1.07384796163592	1.26805861999501	0.204777017386781
PABPC1L	1.00666707929787	0.494245782887734	0.62113260991412
CCDC184	0.962510760865086	-0.878175398673699	0.379848540495529
LRRC45	0.998341688515857	-0.100176303544874	0.920204358397971
NCAPG2	0.994977656630278	-0.232535464240736	0.816122145513134
TFEB	1.0056867339728	0.148726780139398	0.881769228754503
CRYBB2	0.673011625713213	-1.61894585247377	0.105458914024489
CENPK	0.915684777539792	-1.62917438109418	0.103276108703065
DNAJC13	1.00350297686309	0.157825390844428	0.874594390403369
SNTB2	0.997189259386958	-0.0829913683441041	0.933858403000906
RASIP1	0.987673245394467	-0.564181326176274	0.572630735118058
MRM1	0.968084071264283	-1.18622674008587	0.235532768916455
NCAPD2	0.997522421716546	-0.649497864950592	0.516016626019594
CENPJ	0.983831979424386	-0.363740221116935	0.716052005612731
RNF32	0.854828767362774	-1.12994253944572	0.258500437483256
MRPL53	0.934848234114869	-0.995404981231881	0.319539336903582
VPS39	1.00612814570135	0.23934943311398	0.810834637012332
CAMLG	0.969309102653124	-1.77748810043313	0.0754879669653584
KLHL15	0.83908487272383	-2.60163937223617	0.00927793575977925
TTC14	1.00028475078768	0.0166361502901142	0.986726884783017
PATL1	0.996431758473722	-0.317847847637308	0.75060035409213
KIAA1524	0.993135276138578	-0.270625640827995	0.786678972954328
TXLNG	0.961383738538785	-1.52306499552563	0.127742445345469
SAA2-SAA4	1.01963888472962	0.919980371796013	0.357583016482995
KLHDC4	1.07012484810054	1.12743683452506	0.25955783277768
SLC46A3	1.04857267145973	1.4992957522732	0.133796923855484
WBSCR16	0.986663088697144	-0.916200853803209	0.359561557778113
CTD-2313N18.7	0.780161014284066	-1.08616522189152	0.277405900875885
EML3	1.00955192733279	0.4743185991869	0.635272730334333
PTCD2	0.867321993664569	-0.64351624853821	0.519889174943698
TRMT10B	0.987616541495325	-0.292197967985149	0.77013526518743
RCAN2	1.02426740766674	1.29198124309744	0.196363640357228
ASPM	0.981346994396282	-0.568828100344562	0.569472802770837
TNFSF8	1.0001696187913	0.0221478706519199	0.98233000056941
ZFP64	0.984754213219151	-0.548197889787353	0.583556030916272
NIPAL3	1.02342567407806	0.556051947889712	0.578175342891989
ABCF3	0.995291041068829	-0.836845409045774	0.402679469205925
SMCHD1	0.99950549629995	-0.0172823447264847	0.986211370368376
HNRNPA3	0.998247905629322	-0.506339090997798	0.612618625229819
C11orf88	1.03327895200814	0.452112860458445	0.651187679408345
PDE1A	1.05731560559613	1.52077383466194	0.12831660268975
RAD52	1.04471492675113	0.84486761357804	0.398184758580248
KAT2A	0.995298005794966	-0.730354944742352	0.465173251027739
PSCA	1.00142073679028	1.9101582675032	0.0561128386149393
IFNGR2	1.00368786828554	0.848387292591223	0.396222317249591
MPPED2	0.90673993604117	-1.23051136108512	0.218505675254952
MCM7	0.995358188944561	-1.65210959343618	0.0985122116338119
ATP5J2	0.992654492581625	-2.48546282278422	0.0129383100582341
TFAP4	0.955872083164882	-0.865821215991247	0.386588212663593
ZNF280C	0.918955971324835	-1.61558158400139	0.106184808219619
TRAIP	0.950559556194564	-0.871135204682818	0.383680333875481
BFSP2	0.899993261470085	-0.430561134801032	0.666787505735845
AARSD1	1.07112385025879	0.760191478142253	0.447140138137381
KIF4A	0.985768466560901	-0.784690291208899	0.43263517653139
SLC35F1	0.705883009498729	-1.02582638982036	0.30497342455855
DDX55	0.972560890397953	-0.762815485635628	0.445573444434357
ASNSD1	0.987124925125397	-1.06424484500045	0.287217796566275
AKAP8L	0.992477820066436	-0.381276306019028	0.702998233256852
PRR11	1.02073467369441	1.20853710825684	0.226840731067898
ADAT2	1.03909527786257	0.387855019972311	0.69812332631915
SRSF1	0.995870555010275	-0.837567643583733	0.402273571493522
EIF2B5	0.990289504035997	-1.71374974026519	0.0865746974958427
DHX35	0.977369287943906	-1.05160199999108	0.29298218981356
POLD1	1.00646447967663	0.452288572025232	0.651061107609359
ZW10	0.980470865497766	-1.01523387781164	0.309994355191013
LXN	1.00990619026309	1.41573684985078	0.156852565031968
TMOD3	1.01678412324344	0.90467877867972	0.365635586787982
TSR2	0.996114015884309	-0.708133331859146	0.478862462233513
QSOX2	1.02154492765806	1.28722769163296	0.198014938027986
SCML2	0.920840105129998	-1.35925584568468	0.174065530396173
DDTL	0.969622083642969	-0.44571585971784	0.655802506869831
IKBKG	1.03593233175085	0.576584629444112	0.564220084934799
ANKRD13B	0.982541944919632	-1.01797849186331	0.308688177531484
CREBZF	1.01091128229952	0.951962117390177	0.341116194491037
NLRP7	0.996483099768476	-0.136499552489011	0.891426378301558
SNTA1	0.989157940217156	-0.832509934778096	0.405121172849798
CMAS	1.00267889981349	1.91828577169837	0.0550747855565199
ZNF589	0.930813351516891	-2.13564325845652	0.032708502618455
HCN3	1.03095015811146	0.502310511108331	0.615449116583384
ANKRD62	0.766200367250897	-0.376774786587626	0.706340979618774
SCO1	1.00811220455727	0.10442542300582	0.916831748330139
GREB1L	1.08274442484386	0.900284635883997	0.367968795275086
PLK4	1.03784762672188	0.850574052729881	0.395006008149996
PDSS2	1.01972797962963	0.531826469351013	0.594846188294072
GRAMD3	1.03195913846042	1.00825178385206	0.313333603696991
LIPM	1.07114351228936	0.707394730835777	0.4793212104731
NAA25	1.06168865986379	1.22028306892863	0.222357585866603
RAP1A	0.99015441088721	-0.5668428331183	0.57082096655313
CTTN	1.00230286196514	2.10109604860967	0.0356325357021954
TMSB4X	1.00004417161373	0.331609340247728	0.740184265820769
SMC6	0.938110968760118	-2.68436090228767	0.00726686148922612
C14orf80	0.980183314882898	-0.429268627669155	0.667727744937107
MKI67	0.991620581214241	-0.722293682757189	0.470113936009398
RECQL5	0.97630083566004	-0.571304278441582	0.567793402032648
ACP6	1.01846341243624	0.266294481243667	0.790012423036707
CD276	1.00461786389822	0.692037943943905	0.488913500702852
CPSF7	1.01393990277686	1.14212785362778	0.253400879162395
MSRA	1.0734216146385	1.56955796813358	0.116517983493996
ZFP2	1.19216545618599	0.587797888326085	0.55666796160103
LAIR2	1.20232696910205	3.12446524226118	0.00178128565213426
ESPL1	0.993534044789987	-0.175289365176848	0.860852267757825
GET4	1.1105647136274	0.595139305765908	0.551750356852053
ARL6IP5	1.00211378241654	0.631988699270781	0.527394261607604
HELLS	0.903858048742479	-2.2021738200863	0.0276530325927853
TOP3B	0.476570400353092	-0.767301420545257	0.442902324040266
GOLGA4	1.00124967913952	0.0487625691432283	0.961108512165769
CATSPER3	1.0269873100529	0.0555650268212979	0.955688325994721
XPOT	0.994486739811934	-1.00364243571747	0.315550992544057
HNRNPH3	0.998927540316766	-0.113680423594861	0.909491131613221
CYP1A1	0.968140202581213	-0.365927920313623	0.71441886172707
FIGNL1	0.96282139939582	-1.40014085974677	0.16147114148076
MAP3K7CL	1.00644988427726	0.0775134699374985	0.938215076053161
SDF2	0.964493868809949	-2.37154382835789	0.0177139456513013
CDC7	0.990378373232611	-0.354193634175305	0.723193773964656
USP14	0.997473704820276	-0.248881479991401	0.803452461454552
BLM	0.954208173356133	-0.95349733284796	0.340338146904692
NOM1	0.950505457811683	-1.20499906486458	0.228203662899906
MACF1	0.998406938092847	-0.092925048579709	0.925963105954282
PLGRKT	0.989392353964226	-1.23082817383941	0.218387135838907
OTX1	0.979784884428542	-0.973930954834581	0.33009082275636
SUN1	0.992423734931016	-0.543011812387267	0.587121669434643
SMC4	0.984267152783446	-1.44872314701905	0.147414913610346
GTPBP3	0.985527918119396	-0.631797952873929	0.527518911486609
LAS1L	0.95646963122762	-2.08019232154248	0.0375078962519401
B4GALNT3	0.991362776087793	-1.32144241768475	0.186353890448045
COX7A2L	0.987280505336727	-1.67039773495911	0.094840697500443
ATP4A	0.914205122109773	-1.18228064829829	0.2370943614738
FTSJ3	0.974147039684613	-2.00481136383934	0.044983217217588
AANAT	1.10406474882074	0.279709684151012	0.779700247911137
NIPA1	0.99196360146203	-0.241621457779854	0.809073493753178
ZSWIM8	1.02932541312505	1.36473979133252	0.172334848413323
MEI1	1.03022555897222	0.852994982465427	0.393662086690188
CLCN5	0.944461038170498	-0.772730624921339	0.439681818300605
UBL3	1.00932368365183	0.65578552500596	0.511962131182874
CPNE5	1.01328908730694	0.66943424588823	0.503218512227184
LHX4-AS1	0.975245196004286	-0.818774261796606	0.412915218185768
RGS22	1.13776546787572	0.626013261824681	0.531306242779829
SUCLG1	0.978938423511145	-1.9479602281504	0.0514197222335556
FAM107B	1.02910791256846	2.9724465997324	0.00295436597727977
MEN1	0.99659660046095	-0.21489380080268	0.82985011823264
ATG9B	1.00239004926326	0.0535048296250463	0.957329682679034
AFG3L2	0.984147367473946	-0.969453961687036	0.332318739899971
DIRC3	0.93261264833373	-1.49870182747094	0.133951002429855
THOC2	0.987899438908214	-0.399637094741253	0.689423830516038
KIAA1551	1.00111409779222	0.0627304393442366	0.949981158028519
FANCI	0.991330014570944	-0.630821319785888	0.528157361718383
ABCD3	0.981891285672388	-0.697959234785375	0.485202688240599
CLDN9	1.04377970357925	2.15620685761749	0.0310675163133174
RIF1	0.964190646422795	-0.713732585598061	0.475392552801502
INMT	1.02208616146681	2.03043631327971	0.042312208635535
SETD6	1.04035079636748	0.793078732705586	0.427731952769117
TCTN2	1.05848540732067	1.74180109671081	0.081543254745377
SLC26A6	0.956475836207906	-1.11610739189394	0.264376168448476
TAF1D	0.999602024565341	-0.0267166529264012	0.97868573075875
ZBED2	1.0216104676817	1.98981173542545	0.0466116781978919
DDX42	0.995443800625151	-0.32570567772188	0.744647048088162
BRICD5	1.04838534949231	0.904013629150611	0.365988174523692
CEP72	0.991281037380042	-0.258396079957611	0.796101241643724
TRMT12	0.988246541969264	-0.443989605662245	0.657050098935401
RFC4	0.990818067311824	-1.71499089160918	0.0863468968894969
MOCS1	1.08408723434325	2.19352741614014	0.0282694015214501
EPT1	0.989074249955544	-1.13292386891528	0.257246225422846
MTMR6	1.0078054143715	0.287374696272408	0.773825433892928
CLEC9A	0.818244830298853	-0.46940558033405	0.638779760386057
FXYD1	1.3801073712529	1.54158250950127	0.123175078524444
CLN5	1.04424461351833	1.16438140032134	0.244269481781418
DPEP1	1.02179584640664	0.493488167638475	0.621667698334347
TRMT1	0.98210988417252	-1.55371361069391	0.120252745012946
RAD54B	0.886138135713209	-0.831512903447567	0.405683941898266
CASC5	0.951554739979859	-0.754867397225462	0.450328549599391
UHRF1	0.992256165086389	-0.396670348126437	0.691610568836675
PRR4	0.993894776667796	-0.733099299075411	0.463497867614099
C11orf91	2.25086853325748	2.99501170383226	0.00274434311357866
CHAF1B	0.968436897927838	-1.1205904327514	0.262462239268199
ENOSF1	1.01865618887216	0.567537188754223	0.570349267750241
ABCC5	0.996912814951926	-1.34584437796948	0.178352710083585
TMEM167B	0.999469971409035	-0.0249397819869762	0.980102995656175
TRIP13	0.990702046652602	-1.02507671894181	0.30532698960841
LRRFIP2	1.01601201816703	0.287345104171771	0.773848089972881
IGSF9	0.994695793546287	-0.926783749941001	0.354038823719274
PDF	1.09806356143838	1.31538543909437	0.188380396646583
CCS	1.00233977776733	0.169943058422021	0.86505491788901
ENSG00000262730	0.772166277066738	-0.0740036240847193	0.941007501567712
PPP3CC	0.986726501868677	-0.379718108195884	0.704154676829956
HMGA2	0.991886960341606	-0.333777126031761	0.738547745306837
TMEM141	0.99913010368511	-0.236839786726729	0.812781084168967
WDR92	0.666199991764356	-1.32672876732531	0.184598421277434
WDR81	1.02967182674637	1.03936782754942	0.298633700746124
KLRG1	0.871045402858822	-0.749584311185774	0.45350510270154
FSTL1	1.00084674419961	0.330103260989693	0.741321939304667
AGK	0.9216622427905	-2.08083788269538	0.0374487474046025
ADRM1	1.00125074909743	0.425149076222463	0.670728004041225
CPSF6	0.986763871945722	-0.697099746059039	0.485740373110435
NELFA	1.03113268057948	1.715815371705	0.0861958398136525
PRR5-ARHGAP8	1.20571405781901	0.392289413879721	0.694844384577256
MRPL46	0.871797749531197	-1.39734749823511	0.162309098920807
SPCS3	1.01606393231436	1.74578887892896	0.080847644132076
AC110615.1	0.634640145803776	-0.366178644110779	0.714231776725791
CLCN2	0.97992065229665	-1.08164352766133	0.27941095529638
RECQL4	1.00024480910321	0.0249492295022677	0.980095459974408
MYO19	0.978828204270515	-0.770824822263308	0.440810772166447
PIFO	1.0169311801593	0.590006552891526	0.555186256283953
KDM2B	1.01584928050585	0.328445779352929	0.742574634084368
SIPA1L3	1.00262895462768	0.261015047107239	0.794080903463558
INTS2	1.01283842491891	0.238985108473956	0.811117129932463
ATRAID	0.998375211323473	-0.648080499679423	0.516932885757944
AP000866.1	1.04689885451311	0.177882014048063	0.85881563628061
LDLRAD1	1.01638302844841	0.64883685716486	0.516443831503316
EZH2	0.985821692718585	-1.12318119282191	0.261360548427657
PNN	0.993561194005611	-1.16061370587718	0.245799029122045
P3H2	0.997628512859385	-0.661443827616085	0.508327726946451
H2AFX	0.996243790148388	-1.2389047696906	0.215380767102334
TUFT1	0.992284639325417	-1.81280000922483	0.0698626725521324
DAW1	1.10029173070333	1.10320773811691	0.269936961690473
LSM3	0.97738693294365	-1.09780868506949	0.272288038214244
STX12	1.02821923716862	1.81247477322465	0.0699128684132072
STAM2	1.02701703084082	0.574285314595503	0.565774745107275
RBM39	1.00068195373892	0.0772757123836323	0.938404211830712
C3orf67	0.815662826412078	-1.70204787199836	0.088746394580023
FANCB	0.866311677522737	-1.14595880098632	0.251812199304134
DUSP26	0.992896725781503	-0.14203934840469	0.887048925227672
SLMO1	1.04122003344805	0.555233145381131	0.578735200357657
SPARC	1.0002122790687	0.816199620408269	0.414385973905951
FXYD5	1.00617493612363	2.4615527308541	0.0138337060810571
IGFBP7	1.0008221643891	1.19257956036092	0.233034074730236
PCDH19	0.952087852309	-2.30777227465017	0.0210118057650901
SNRPA1	0.994250208110932	-0.424023048937295	0.671549003936693
WSB1	1.01481642932987	2.11069405584749	0.0347986172466952
MVD	1.02241493222291	2.36213301491528	0.0181701214438635
RBM4B	0.988926625389752	-0.239237045482075	0.810921778397343
C9orf173	0.779891154138066	-0.728486476544718	0.466315844029281
PGR	1.50285397557922	0.658427008407026	0.510263785222419
HBEGF	1.00188216573795	0.413830451777063	0.678998280748528
GRAMD4	1.01657391163094	1.35610456355503	0.175065901087454
SLC3A2	0.999394242242359	-0.328361041359177	0.742638695889125
IQCF2	0.985069928812179	-0.00844191059308839	0.993264409877123
CHTF18	1.0242930546857	1.13313995989959	0.257155482768047
ST6GAL1	1.00714983980911	1.07130317570081	0.284033132376605
MIER1	0.994958043883348	-0.135275584845044	0.892393988093475
RPL8	0.999908256669587	-0.60016942120181	0.548393330613939
DTL	0.981109566469494	-1.03251840619391	0.301829329606144
PILRB	0.986979660940881	-0.406778732243141	0.684170508460169
PPP1R3E	0.926685636998354	-1.56238738367585	0.11819675740727
TOPBP1	0.988126635913053	-1.08918512491996	0.276072257207617
PPIL6	1.08326768040282	0.991725168759533	0.321331609915363
STAG3L5P-PVRIG2P-PILRB	0.964227476078959	-0.34395982339295	0.730876500909846
ANLN	0.993478524821523	-0.642036279164731	0.52084962751716
PSMC3IP	1.02162936260804	0.572405146222025	0.567047530224532
CDCA5	0.998627912607006	-0.117738673622469	0.906274722762259
PAXBP1	1.0074068995507	0.22616703643044	0.821071507495947
ZNF34	0.992831642588746	-0.114214973485595	0.909067382458619
CLDN23	1.01997404138785	1.21327785982564	0.225023604765462
RBM12B	1.01402207432599	0.232411498425225	0.816218418958644
RCBTB2	1.00797670083749	0.19913567452484	0.842156615791897
HCN1	1.28805409548895	0.514592836517342	0.606837571928751
WHSC1	1.0276854066753	2.18455299804433	0.0289216373738122
UBE2O	0.994254159008732	-0.349747109187483	0.72652849571874
ZNF326	0.927109624683928	-1.17252132331191	0.240987816232952
DCAF4L1	1.06981356743624	1.13744181397701	0.255353635710806
CEP250	1.00093833001027	0.0339490090334813	0.972917812133393
MPP6	0.939350906539742	-0.874909396957591	0.381623205680233
SPDYA	0.634008271662468	-1.34737604281912	0.177859152390838
BRCA1	0.969793142123904	-0.728955300305893	0.466029005770535
ICAM3	1.05649619318288	1.16528101214165	0.243905262484823
THOC6	0.999222553208577	-0.0903812860090066	0.927984227424162
HBP1	0.996250004544898	-0.202110257778338	0.839830528801408
TAS2R19	1.2768266507939	0.603385220134964	0.54625245217724
C1orf189	1.01062704115065	0.394227933658327	0.693412764099562
YES1	1.00341521205038	0.46313539752191	0.643267318894419
WFDC2	1.00040610185029	0.601883436573059	0.547251730401529
AHRR	0.999076828300647	-0.0128255288885018	0.989766989061646
IL10	0.96193068409453	-0.26369205274597	0.792017219850488
MAP3K19	1.19112236671315	1.10063367144497	0.271056124705139
XPO1	0.994367039791308	-0.691809131402559	0.489057201397459
SMC2	0.985211867632849	-0.918266232683453	0.358479501037627
KIAA1549	1.00034106344557	0.0121614623028341	0.990296796178231
GSK3B	0.997486862471987	-0.182829607679513	0.854931716584509
KIAA1407	1.04903830544502	0.883872613204935	0.376764982659679
TCERG1	1.01203637371728	0.379354192297278	0.704424862014105
DNAJC2	0.934784869795213	-2.83047921085651	0.00464783315854741
CBX8	0.991778927523144	-0.175091391062373	0.861007822716109
ATP5C1	0.998439038888512	-0.589673968440739	0.555409250691521
FOXM1	0.99930053728324	-0.141006294501655	0.887864969736085
LUC7L3	0.997853437314272	-0.213231829757898	0.831146142558188
SAP18	0.996453321246093	-0.5388646010876	0.589980284318122
PCBD1	1.0023060686521	0.523454551217853	0.600657970732668
CYSLTR1	1.1783601948446	1.75912577755524	0.0785561474434595
TYMS	1.00372996905231	0.670344942571593	0.502637923586397
SERPINA5	1.00690997009711	0.134227218592934	0.89322290333932
PFKFB4	0.964965669510678	-1.37821151446647	0.168137993218218
ZNF839	0.945554937486221	-0.572660726519656	0.566874433887559
PLCZ1	1.60792902172677	0.89447573370932	0.371067407599952
LAMA3	0.999814928566534	-0.0552947178422255	0.955903670281366
TMEM161B	1.15831002909355	1.01549549006904	0.309869695269632
ARPC2	1.00142221326215	0.425349421747279	0.670581970886351
PDCD2	0.976628394596461	-0.920501554765831	0.357310720921323
C11orf84	1.00064300039277	0.0578956067374295	0.953831782570003
LEPROT	1.00176080003005	0.262806178031306	0.792699973498587
DDX54	1.01130658392755	1.11200304150905	0.266136842614046
MUTYH	0.99834281211581	-0.0516688218816094	0.95879258057672
TROAP	0.990480077936526	-0.608495250999701	0.542859054722576
OTUD3	1.0477210434498	1.05353772573949	0.292094613411014
DDX10	0.964495920924565	-1.08869974615108	0.276286313790944
HDC	1.14606738003131	1.62059283761453	0.105104989326335
SFPQ	0.998862604676645	-0.205640589679342	0.837071669093886
SCAI	1.03904551718882	0.244672231440443	0.806710230717931
STX16	1.00635925635747	0.600799584616744	0.547973480829086
SRRT	0.992021235155817	-1.0953862387996	0.273347460329357
CNNM1	0.918482014573625	-1.40910536395557	0.158804015010168
SMIM22	1.00657985712882	0.876593401345352	0.380707524576879
AHCY	0.998819965302003	-0.656977942915977	0.51119509919542
CHERP	0.995872825313321	-0.288293753048228	0.773121888608211
TAS2R31	1.42292207616807	1.15791864674007	0.246897237236889
BNIP3	0.993353311645815	-1.08656599901187	0.277228658350972
CYB5R1	1.00906395222069	1.25509214963833	0.209445309955966
TANK	1.02637023066681	0.945953254603841	0.344172429176041
SAA4	0.963496238158034	-0.422824784418994	0.672423103464925
DBF4B	1.00229832297657	0.0400180451074336	0.968078739900636
PTTG1IP	1.0039211679152	1.68312264417636	0.0923513517359965
NEU1	0.995415047949202	-0.561438606066107	0.574498572110987
EYS	0.89481315860877	-0.203356800706528	0.838856162332149
ALG14	0.79937254361225	-1.22261211470883	0.221476235203671
OLA1	0.994168947566887	-0.758809611017001	0.447966455510001
HMGCS1	0.99990295730438	-0.0445748105611429	0.964446220957566
MTMR1	0.985198070739383	-1.00609600570611	0.314369389915724
DHRS3	1.00243932850032	1.19657552026141	0.231472046682781
ACTG2	1.01056468272189	0.82790568831852	0.407723913246612
FASTKD5	0.999423625238722	-0.0282823569946977	0.977436952050104
KRAS	1.00261622522874	0.372012033931307	0.709883889578878
RNF43	1.00515210720191	0.241006613085763	0.809549991076952
PSMC6	0.980280137364768	-1.21075074306226	0.225990948358935
PNCK	0.971548448645036	-2.07071565085823	0.0383853767576403
PAICS	0.997196154600971	-0.663296549307298	0.507140646155805
EEF1A1	1.00003514143517	0.18918534158475	0.849947555931027
ATP6V1F	0.996910753210128	-2.50485806097005	0.0122500542390811
SNCB	0.882824139143087	-1.12930302023162	0.258770027272816
GTF2H5	0.97005387219719	-0.664848425196272	0.506147446024141
ZNF367	0.977433624778683	-0.843507362906539	0.398944749622405
YJEFN3	0.976889562889151	-0.544048357279427	0.586408196586674
PDCD7	0.999832161600243	-0.00667109960196126	0.994677272104112
ERICH1	1.06794601311725	0.792805404046358	0.427891207505427
E2F7	1.0028895676966	0.0815201633910615	0.935028290176731
CENPO	0.974000316666725	-0.61203634048065	0.540513714228205
DLGAP1	1.04641180160588	0.872795955861947	0.382774304317907
ARHGAP11B	0.913254741966828	-0.763181729160361	0.445355023588399
TSC22D3	0.999832086917182	-0.0674980826710551	0.94618518835321
NOD1	1.14589078664194	1.87661458997942	0.0605709362475574
MAF	0.997134186474173	-0.358508915044325	0.719962497439278
CHAF1A	0.986529499655574	-1.08534741198454	0.277767814358333
OLFML3	0.996969598917719	-0.473225776724368	0.636052109459514
PELI2	0.935628613977666	-2.38567909588046	0.0170476194274554
PSMC5	0.997973429369914	-0.29690598094532	0.766538289831925
AOX1	1.02357118735369	0.355760235135466	0.722020131037207
CDT1	1.00485372278264	0.385911880346485	0.699561931673467
KHSRP	0.99655990820222	-1.00290696175836	0.315905753330259
ARHGAP11A	0.988212816666475	-0.451285139880618	0.6517840535725
ABCC2	1.00662775949793	1.0220034198903	0.306779281790485
CLIC3	1.01684056550052	2.81771891036105	0.00483661316037501
FKSG54	0.468444390022796	-1.41737527357005	0.156373237985441
MINK1	1.01871845217583	1.73034919883838	0.0835679043732048
NPC2	1.00108363597357	1.01639393339485	0.309441833383489
LMNTD2	1.01098493699336	0.181379262563622	0.856069894983789
PCSK7	1.08248566041631	0.512641954557847	0.608201799891203
TMEM59	1.00610955451815	0.862576341207254	0.388370442921455
MYH9	1.00003884623539	0.0608718866587071	0.951461239109725
COMMD1	0.999801590232733	-0.0146754113826201	0.988291136121064
CST2	1.00488253255075	0.484165766978243	0.628268229771803
NDUFAF7	0.937152444785915	-1.36570849967187	0.172030475459092
CSNK1D	1.01220164555986	0.852353440880011	0.394017953308962
NAIF1	0.991787399122144	-0.117872087490614	0.906169009994293
KNTC1	0.995152210962963	-0.136478707816255	0.891442855745606
PIF1	0.992890289429668	-0.141772673574586	0.887259569339974
NCAPH	0.993183595855534	-0.481397088603511	0.63023430548878
KIF21A	0.985336899112983	-0.774431864662285	0.43867544621224
NCKIPSD	0.976205595116574	-0.882238916832203	0.377647620809755
DUS3L	0.986622246761716	-0.865510913804844	0.386758428353314
CRYBG3	1.00606243030933	0.123525002716165	0.90169137659798
AMER1	0.876975368408637	-2.05093127764468	0.0402736396853705
TIMELESS	0.996562481473911	-0.319263617797035	0.749526618946184
LRRC69	1.04880478442781	0.322920206684484	0.746755672734602
LRRC10B	1.04149192087012	1.55882967230852	0.11903669925317
TLR5	0.938140435226045	-1.65526028342539	0.0978717115968296
KIF23	0.97713763092169	-0.988630621974779	0.322843898266625
CLK2	1.00738068250692	0.659681874239206	0.509458000856082
CHTOP	1.00277903935865	0.237549506733324	0.812230517248038
RSU1	1.0074998460339	0.641550462847792	0.521165105810822
PRPF3	0.999298284197037	-0.141987200161292	0.887090116041223
SDC4	1.00112257127925	1.78632599722197	0.0740464899547711
PSMB1	0.999192602761382	-0.344297611276285	0.730622480532263
SMS	0.998303466899208	-0.973326189921897	0.330391209910521
METTL3	0.952600538071169	-1.75855376347228	0.07865333217521
CDH16	1.22667486792467	1.13611218400801	0.255909616454427
THOP1	0.995019253742639	-0.210713636918067	0.83311073279439
ENSG00000272762	3.43083232281762	1.0335212679934	0.301360022835612
RAD51D	0.894918716963932	-1.32994319066808	0.183536989514024
PPAN	0.971286645111611	-0.687313485086095	0.491885202816951
MAPK14	0.996419058232347	-0.159689619988795	0.87312557801724
CRYBB3	0.922150941536959	-1.08917850402525	0.276075176323087
ADCY3	0.976391184406612	-1.75194577962635	0.0797831316314868
BAZ1B	0.995689528031274	-0.496032081066383	0.619871776820527
PLEKHA8	0.974306594614344	-0.281468150632398	0.778351353138493
RP11-192H23.4	1.07967462396556	0.529923763909505	0.596164789041118
AAAS	0.996755273397013	-0.156708997033742	0.875474196087162
PRR33	1.0173187221249	0.16189233216227	0.87139064121306
ZNF621	1.00963933427475	0.156603157653285	0.875557613806579
SLC40A1	1.00113259719509	0.601752660134087	0.547338791091197
FGD1	0.969883414287945	-1.40867071338806	0.15893255863217
ZNF491	0.862626195133574	-0.613792266365466	0.539352608363098
DDX11	1.04083905775416	2.35563358381806	0.0184911472136363
SKP2	0.992321758313888	-1.33997372585366	0.180253887069895
YIPF1	1.01932310166495	1.43227615878856	0.152064803375857
CDCA7L	1.00099898484318	0.116423608698796	0.907316825583734
BRAT1	0.98056755081842	-1.08822412048875	0.276496178919643
PPFIA4	1.0497322444849	0.727015239800057	0.467216620014921
ENSG00000281126	1.01495967066637	0.360126401220627	0.718752610201053
PDE10A	0.952115660183432	-0.511721791851259	0.60884573244797
EMC3	1.00007310073634	0.00402035764075452	0.996792227350891
AGTRAP	1.01291236598206	3.05587880035477	0.00224401944842679
KLHL31	0.970020225947362	-0.157726998825731	0.874671924800598
ENSG00000254469	0.778231119155215	-0.90774641627604	0.364012214420012
RNPS1	1.00824314699302	0.662171006981883	0.507861632972902
LRP8	1.02231842230438	1.10893737106172	0.267457200713945
GINS2	0.989734036366501	-0.714659577005367	0.474819421461733
RPAIN	0.974256230383751	-0.558338203341077	0.576613462263664
MYOCD	1.72811795975436	1.47789717308668	0.139435303107256
MRPS33	0.950821845279517	-2.27355910166476	0.0229925088340203
DHX33	0.983884544323199	-0.570297831337146	0.568475711545807
C11orf98	1.0011829093276	0.0332028141560595	0.973512853989303
FBXW12	0.606063904232274	-0.632686367517458	0.526938473987518
ENO2	1.00033493244088	0.0896230747892742	0.928586747164084
CCDC176	1.11291768818474	1.68989472062789	0.0910480978098441
TMEM179B	0.997486119564371	-0.421398990044735	0.673463756536065
LRFN4	0.995628235117409	-0.360337679199365	0.71859462524944
DNMT1	0.991018758837547	-0.876708810129014	0.380644820245093
SUPT16H	0.984185846415773	-1.96169775139263	0.0497976837941106
BRAP	0.986111239799084	-0.34265518073809	0.731857884123355
MSH5	1.05942615929284	0.427554775983327	0.668975297322062
HEYL	1.02928698830645	1.36744770702285	0.171485017549256
SLC44A2	1.00447997922177	0.981134676890157	0.326526332019494
KRT74	0.937947161382114	-0.786692136503048	0.431462108408285
DCST1	0.81391560557503	-0.619129047734349	0.53583134874336
ZNF519	1.46335847422999	1.47695853019936	0.139686753885479
PAXIP1	0.917543619524001	-1.21868780712229	0.222962707494632
SLC22A13	5.38486264062992	1.45134291958199	0.146684395626978
MSH6	0.987280446004386	-1.0632919105153	0.287649592554389
FAM71F1	0.916229221941302	-1.01738059039833	0.30897241180071
SCD	1.00060144919464	0.766998132585759	0.443082625814663
SEPW1	1.00050733958155	0.147732582517438	0.882553816637102
PPIP5K1	1.02873123981123	0.307606642169831	0.758381665410587
FAM53B	0.984494389184448	-1.02361489559267	0.306017206780408
POLR2G	0.996226107114394	-0.706759477410773	0.479715960861531
MCIDAS	0.827606028913873	-1.4886881437636	0.136569508530035
RBM28	0.930601863306708	-1.07037997380899	0.284448309718324
NSUN5	0.98427354672864	-0.970121709847216	0.331985828789181
TRMT11	0.998989464496289	-0.0337001615933048	0.973116250114216
SSH1	1.0724348945648	1.93113184792995	0.0534667494017588
KCNC1	1.06482434438157	0.0843178458291768	0.932803724007284
DHODH	0.956000968779456	-0.523807555768232	0.600412397586414
CLSPN	1.01304196301867	0.312697769362788	0.754510290436574
RNASE6	1.0063294485567	0.802252368770766	0.422406988872111
ADCY10	0.94856198646834	-0.743097073777763	0.457422911145443
PDK4	1.02017676313345	1.89398491329475	0.0582270124146631
PFKL	1.00071761884966	0.103266206710329	0.9177516953339
AKAP1	0.993349492666578	-0.616114160584955	0.537819176752331
C10orf10	1.00058820065327	0.230454885552543	0.817738316137887
MAP4K2	1.03188197530447	1.01186526876498	0.311602477458501
ZNF283	1.18626791775871	0.812124712676756	0.416720074193975
MYO10	1.00843703609119	0.908993251157184	0.363353688236557
INO80	1.02887817101698	0.68069909930782	0.496061906378698
PRR22	0.947982343670568	-1.00756553059634	0.313663083631085
ARHGAP8	0.848979671739405	-0.911554168383752	0.362003458203062
PAK6	0.626070984626493	-0.812352169517187	0.416589583291431
RBFOX3	0.699760079751938	-0.914970044249146	0.360207356375108
SENP2	0.99284576420405	-0.799065523629758	0.424252419337432
GOLGA1	1.01380526012936	0.326175762510868	0.744291378191845
OR5M11	0.770291694144	-0.52617157533968	0.598769001582081
MRPL13	0.987830007080445	-0.888863962061591	0.374076195453106
SLC22A14	0.609470300543367	-0.922277525704562	0.356383833749264
TSPYL2	1.00860826332204	0.384703353361355	0.700457210443853
PAM16	0.991620429726077	-0.213191613534568	0.831177509342476
HLA-E	1.00106295756641	1.77210365017482	0.0763773531474504
NAA40	0.995049214973077	-0.19453069365739	0.845760364681313
MDP1	0.889465803175573	-1.54605761975392	0.122090652763159
NSL1	0.977374955527236	-1.06642523024387	0.286231461460997
TAZ	0.979298618684569	-0.783571434884998	0.433291622458716
CHN1	0.985757208508557	-0.519607554226656	0.603337131825918
RNF11	1.00288495405921	0.663389153511885	0.507081350779933
MOB4	0.968533899847345	-1.42067428803421	0.155411470715386
ANKRD36	1.24888202227996	0.888181307892479	0.374443231769236
ARHGDIB	1.00017776107858	0.117152526395679	0.90673918622556
TCEAL7	0.990418020553614	-0.372613191961981	0.709436353060505
TJP3	1.02871516092573	2.01254264797705	0.0441627657161903
ZNF107	1.03814641537685	0.6402731880186	0.5219950086817
ACSBG2	3.24511841358512	1.07677879220304	0.28157910207488
IQUB	1.16454700078639	0.3606910260256	0.718330433958203
OCIAD1	0.985819249229083	-1.68983417561056	0.0910596835482907
MYL4	0.828535804272485	-0.26315651053684	0.792429949249017
C1GALT1C1	1.00021982945609	0.0186839953077986	0.985093195921722
KIF20B	0.971166484551476	-0.525356950981938	0.599335073816881
GPR146	1.38547724109214	1.60734558895582	0.10797857885189
CORIN	1.01306173821039	0.0637134151271919	0.949198422724515
RNASEH1	0.958746809040943	-1.83200389311944	0.066950840592469
SRSF10	1.01172273106767	0.496100936992039	0.619823198179748
PFAS	1.01408803711349	0.401996280506266	0.687686763637491
RC3H2	1.02644273033719	0.653589385183414	0.51337638477288
GJA4	1.02366291011412	1.22494552718547	0.220595745251555
TMEM132E	0.617134269359159	-1.16239825369381	0.245073732314176
TRA2B	0.990052076286046	-0.888837683672077	0.374090320190207
TMEM86A	1.0655039543579	1.09028898345266	0.275585866458593
PTEN	1.02610440014085	1.04809057053696	0.294596880309562
TTF1	1.01650436701082	0.589636460524664	0.555434402103
SETD8	0.973979654825747	-1.86888777679583	0.061638429236627
DAZAP1	0.993107081650761	-0.432312389252132	0.665514383847515
FGFR1OP2	1.0145706055365	0.72528349253313	0.468278130645726
HGS	1.01989451271245	1.26065574491766	0.207432905010889
TIMM9	0.968561544168404	-2.50222210017027	0.0123416474112557
PRDX3	0.995493247279855	-1.03489109799211	0.300719772428519
MT1M	1.00447871866626	0.519307373263235	0.603546412464688
NHLH1	1.44661800139103	0.525409389443148	0.599298627688916
E2F4	1.01688735935416	2.22193854882232	0.0262874587954109
NOP58	0.992206694924779	-1.21645967991869	0.223809861522582
C10orf113	1.10290120707701	0.0953429106906	0.924042460070384
CCDC150	1.26277761333651	1.22718565125854	0.219752821191375
GATAD1	1.00775299296642	0.694727652911527	0.487225994810454
CHD1L	0.99551772679254	-0.416231331381435	0.677240735131329
FANCC	0.964956992593216	-0.615825231411275	0.538009872820844
CD63	1.00111112310831	1.28908912343132	0.197367104374549
SULT1A3	0.358561072680707	-0.4382070253498	0.661236216325426
PRKRIP1	0.977100325068923	-1.05183321652858	0.292876076412129
DDX51	1.00753673769301	0.219337019189334	0.826387526762169
RPA4	1.23397074855985	0.952836651620952	0.340672840828193
MCM8	1.01851857741874	0.661687567807838	0.508171473877475
C12orf73	0.938862361569216	-1.10712089497721	0.26824166267647
IKBKAP	0.990824766222596	-0.487891146535311	0.625626945893577
VPRBP	0.955730712243703	-0.975646493100947	0.329239676241729
TFR2	0.831900019676963	-2.1659251523056	0.0303169069283931
NCAPD3	1.00440703885486	0.247478758798357	0.804537728350692
PTCD1	0.840970343267832	-1.99235139487163	0.04633251632052
GGCT	0.98706300853791	-3.09049734619159	0.00199821590347146
TGIF1	0.993376263060035	-0.489357307350757	0.624588755640787
CENPI	0.987396054412682	-0.263584010848258	0.79210048043272
CCDC66	0.936270337785792	-0.399479977628383	0.689539574023887
TSPAN2	1.01046044331406	0.33056983138136	0.740969437259374
PUS7L	1.06148975810334	0.530284993826808	0.595914349393747
EIF3J	0.991689659004409	-0.960169636671959	0.336969845668435
MORC4	0.996035215309222	-0.736411686448548	0.461480194729262
DNAJB9	0.99960638377486	-0.0565440833241989	0.954908378263059
ZNF26	0.973768645060802	-0.128649945815035	0.897634643609276
ZBTB7A	1.03146528745512	1.38219408904522	0.166912114573757
RFX1	1.12397987601704	2.11185833332516	0.0346986021401044
FEZF1	0.951219681017049	-1.76723263124326	0.0771892769618097
KLHDC7A	1.04092272632502	0.844647955430676	0.398307425566126
VAMP5	0.99878879776132	-0.456071703727404	0.648338417140288
RNH1	1.0068518504385	0.803749499606785	0.421541660424189
SETD5	1.01824703901267	0.850700406672728	0.394935797231154
TPRG1L	1.00525548146452	1.05818857026229	0.28996948107093
LGALS3	0.999362139450298	-0.577825927171661	0.563381648891089
FOXI2	0.946343381736932	-0.467810355607303	0.639920214434946
SURF6	0.987681892843283	-0.808133779642208	0.419013573582251
NEGR1	1.10047200397766	0.334274268211419	0.738172605747115
SRSF9	0.995816752539151	-0.550854026890663	0.581733744649594
EIF4G1	0.999821278805143	-0.143889916909051	0.88558739796978
HMGCR	1.01077708249736	0.925498258738902	0.354706789028793
WNT10A	1.01180177418696	1.84423594209911	0.0651487624299328
KIAA2018	1.01221305395946	0.185354847113549	0.852950721472738
GSG2	0.974228678884171	-0.403774501162202	0.686378548849238
CBWD7	0.82803584542568	-0.494708879941787	0.620805632408929
PIGB	1.03438387440895	0.395795218205008	0.692256104700302
AHSA2	1.00232703115405	0.155499401577366	0.876427625675152
MAPKBP1	0.984212250796513	-0.553767183380206	0.579738189869443
PRR12	1.02231890438403	1.36881615332905	0.171056750255663
TTC32	0.964899120235461	-1.10859579099108	0.267604594688667
FOXK1	1.00327419222349	0.215510771644487	0.829369114810361
WNT3	0.961162517500461	-0.815550479819969	0.414757281906737
HEXIM2	0.863719581546571	-1.18858756808179	0.234602002314304
SLX1A-SULT1A3	0.120814109235206	-0.983189561719937	0.325514151200996
SHCBP1	0.96541835651005	-0.879117005969725	0.379337837923991
CD300LG	1.08960867657815	0.445192292401793	0.656180796296533
L3HYPDH	0.966423233754551	-0.800284616747563	0.423545913806072
UCP1	0.941180367149963	-0.335410720716658	0.73731528192423
CEP295	1.09625429385198	0.902170055264922	0.36696653919923
ARFIP1	1.02528619981728	1.09068967669949	0.275409454607713
RAD9A	1.00945053742943	0.412619482287852	0.679885425098427
PTPRU	1.01534063414576	1.72513013638566	0.0845040225996187
ACOT4	0.904218627104278	-1.40827521502099	0.159049591786703
PPME1	0.995006009772712	-0.429241585521522	0.667747422427177
NSMCE2	0.985837969774997	-0.748503683720334	0.454156403967223
HNRNPD	1.0009920039228	0.174033741405323	0.861838945034284
MAFG	1.00040158533098	0.0449226146364245	0.964168991165133
RHBDD3	0.979759482127863	-1.36043198788753	0.173693261661232
FPR1	1.0176208612633	1.35469228116766	0.175515618163153
NDUFV1	1.00378171371155	0.692621717677673	0.488546977507471
OLFML2B	0.998838778928203	-0.159957516009122	0.872914540530627
MRPL33	0.983652714623438	-1.91375506477024	0.055651459531151
RNASEH2C	1.00034034997306	0.0144855221322475	0.988442629718103
MTBP	0.91892541105724	-0.8019301960358	0.422593337875688
ACTR3B	0.982211815909554	-0.238913510513328	0.811172649018357
POU6F2	0.991365373926721	-0.0762649601035402	0.939208302412811
ATAD2B	0.949749434568182	-0.600873804651853	0.547924041788415
AMPD1	1.13360933034284	1.06718094047774	0.285890137433504
HOXB2	1.02275972635269	1.89117957323494	0.0586003771424144
SLC4A9	0.707641321376852	-0.498078935713048	0.618428406725691
TRIM3	1.18712473537825	1.67317084169864	0.0942936687252934
MTERF2	1.00402859964156	0.0652331999379265	0.947988327685972
SLC4A4	1.04842339244755	0.939830304149857	0.347304611848281
CDK5RAP3	0.999256397615904	-0.0870757405041743	0.930611308401433
RGS5	1.01340509205603	1.66765256528476	0.0953847168941165
WBSCR17	0.976442386055004	-0.621425349607506	0.534319797316696
XCR1	0.874908448974882	-1.16085494067417	0.245700895770462
RPSA	0.998709514360837	-1.49258037610608	0.135547063312766
STK31	1.06516370313159	0.432612275465864	0.665296469970536
CAPZB	1.00268323311863	0.903761890146504	0.366121673653385
RRAS	1.00323322625786	1.26279206101013	0.206663918576502
DOK5	0.990995394789886	-0.138462552373118	0.889874863374049
PEG3	1.00188186238902	0.175145161623505	0.86096557283379
RBM14	0.992062612918156	-0.515053081305463	0.606515927782878
RNASE4	1.13399675598671	0.531098195177714	0.595350734849142
ENSG00000256950	1.34778524777306	0.423861275290645	0.671666987259618
MIS18A	0.980292186433182	-1.47114554888966	0.141251759113297
ADAMTS13	1.0168229362046	0.18513004210957	0.853127038671949
IFNAR2	1.04636189599122	1.50672435824922	0.131881325273329
C19orf40	1.01311099049852	0.523042231721368	0.600944864709369
RIMKLB	1.02433361661129	1.54837079471636	0.121533048581373
TMEM50A	1.00773062648811	1.08859078860685	0.276334380638149
CDC25A	0.926488769593759	-1.82881620521172	0.0674271464985343
DGCR6L	0.995749836716806	-1.22476932209217	0.220662146735984
HIST3H2A	0.992403917736209	-1.62940530644837	0.103227246191402
IQGAP3	1.00121211378011	0.074656890397895	0.940487708382082
SMIM14	1.00701808503162	0.640450748155278	0.521879599228075
NAP1L4	1.00534275599615	0.766531808799346	0.443359932648621
TUT1	1.02102824361778	0.386097022467674	0.699424814933343
PLB1	0.944230903263881	-0.568235884293648	0.569874808300334
KIFC2	0.99610488037701	-0.287699369036299	0.773576873047718
HIST1H1E	1.00202981198599	0.0807157872705064	0.93566798135698
UQCC2	0.98718431961941	-0.839483048894123	0.401198297534835
MPHOSPH9	1.02912827206122	0.34387526699029	0.730940092918155
KIF18B	0.988779437473833	-0.662945106835189	0.507365711338706
UPF3B	0.99541342274139	-0.295371312309228	0.76771024565204
APLNR	0.996778771226256	-0.136127192153001	0.891720731383154
COX19	0.990380013158293	-0.173982306528507	0.861879367500735
KIF14	1.02414612716322	0.517470120142992	0.604828021932628
SUPT4H1	0.99284970681098	-1.05305054852282	0.292317825486406
NACC2	1.08226041815239	2.48689698193017	0.0128862708294754
YWHAG	0.998456304929165	-0.840332534969802	0.400721964320803
SELK	0.996891637802768	-0.319877264380301	0.749061373473288
ZNF507	1.00876826633763	0.205991446231071	0.836797592945603
NUP107	0.98957148981297	-0.523731696665167	0.600465166330594
TSR1	0.994218699879827	-0.308596776751622	0.75762827305113
MGP	0.998994617298954	-0.986836212438813	0.32372293904627
AMIGO2	1.00878430189625	1.4319744283983	0.152151139758639
PCDH1	1.02628530102723	2.3438831265036	0.0190841504959226
KANSL3	1.00561171292499	0.228739859487771	0.819071112593599
AMOTL1	1.01504421267939	1.07010836340673	0.284570535017045
CADM3	1.04314740868351	1.28934842890596	0.197276981597666
ANKRD26	0.939162251237594	-0.509781890207273	0.610204274470871
GNB3	0.871308377200875	-1.06703081144412	0.285957922798809
GIMAP6	1.0190591780649	0.872054598564587	0.383178592684274
B2M	1.00010270800147	0.670384572490468	0.502612666707419
TAS2R14	1.02442644868994	0.140837135132502	0.887998605840155
RRP15	0.950754324630301	-0.88696586812777	0.375097276950634
VWA1	1.0031694880883	0.777443064039123	0.436897413587247
COX20	1.01909703152551	0.193996512072704	0.846178612987293
PHKA1	0.970738987751604	-0.787087860327098	0.431230435322717
MSTO1	1.0374305839354	1.06650871879773	0.286193739505968
EDRF1	0.949583171215918	-0.623852270462081	0.5327246082457
YEATS2	0.991956712486718	-1.26541334631091	0.205723193397247
FAM219A	1.0189846327946	1.75244422882385	0.0796974518671305
ACTR1A	1.00837530807663	0.903939711677387	0.366027370377898
USP42	1.01640659053869	0.264006579520699	0.791774848848205
RP11-903H12.5	4.63551940476602	1.5948404855304	0.110747911064454
BRI3BP	0.990461947781903	-0.524101810239518	0.600207729550134
NKRF	0.977884138710585	-0.596326348197034	0.550957232557192
MIF	0.999356218356258	-0.422606113569943	0.672582665390845
PPFIA1	1.00665123022483	1.26040614987164	0.207522884280205
XRCC3	0.948868534290022	-1.3376858373987	0.180998869643684
LEPROTL1	1.00364446939842	0.15804998786308	0.874417409071627
MCM2	0.999544874010898	-0.130709725084226	0.8960049388488
KIF18A	1.00941565181633	0.218690158550184	0.826891415774686
RGS7BP	1.47899962613977	1.25250106134936	0.210387341818758
LARS2	0.979075929161515	-0.428249071238212	0.66846979334188
SLC5A7	1.00385769665224	0.128036380630584	0.89812018238725
VPS13A	1.02694180261409	0.299321655038289	0.764694633241026
ZNF169	0.977142783930175	-0.10155354279587	0.919111056200481
PRKRA	0.989283011928027	-0.796307949397635	0.425853066236066
MTA1	0.988761939722559	-0.871631164003348	0.383409623851385
AP000350.10	0.422755442156446	-0.461983068298483	0.644093462542544
OR56B4	0.74856807004631	-0.635443207308601	0.525139395826084
NOL10	0.963147644484621	-2.19951210110168	0.0278415296398425
SCML1	0.938445677684432	-1.23344795416301	0.217408683146673
SDHB	0.99591607508826	-0.595454737003326	0.551539546255621
CASKIN1	1.09912203906938	0.455405776962503	0.648817339949653
EIF4E3	1.06703968541909	0.842270400639239	0.399636615185611
CEACAM1	1.01078420770021	1.02423517492295	0.305724208330522
C5orf49	1.02769005249845	0.792703796622563	0.427950417794005
SUV39H1	0.956068760015107	-1.43067612823429	0.152523057913603
C21orf58	0.97365599587642	-0.525005290390939	0.599579513239795
MAPKAPK5	1.07884256435152	0.969565439023777	0.332263147003594
MYL3	1.39333075982595	1.26494759683983	0.205890113573865
DHX37	1.01926259604137	0.549660729017272	0.58255209708197
CLEC17A	0.967327354014921	-0.382348086401433	0.702203191384124
MTCL1	0.977284944274828	-0.568033332455961	0.570012334717287
ANKHD1	1.22435438081178	0.534850354363295	0.592753340171199
ENSG00000274322	1.97095125033612	2.10680383014752	0.0351345873655506
RCCD1	0.988143919242107	-0.414721795817683	0.678345574781189
UBR4	1.03133488058776	1.19679263643464	0.231387389087749
TAF1A	0.977571443019032	-0.407192599739297	0.68386653638468
TICRR	0.988426849748251	-0.280076310444928	0.779418959180273
SSU72	0.999925792701214	-0.00663552039900983	0.994705659572516
ZNF384	0.986273088196215	-0.577611755348283	0.563526268617672
LSM8	0.979311582802277	-0.635273841721392	0.52524983092803
LMBRD1	1.02015682898342	2.34622216850215	0.0189647992925516
CBX2	0.999639022374876	-0.0404296071531386	0.967750626444863
CMPK1	0.999928572413413	-0.0151693976835247	0.987897035963522
UTP3	0.991553582363178	-0.792638732825241	0.427988335306108
PRPF39	0.965733946490955	-0.972866639055104	0.330619587411749
STK16	0.998666635707698	-0.0491481651219187	0.960801219543331
FKBP7	0.993145649343465	-0.192230842667937	0.847561387449536
SBF2	1.04205174266532	0.531763024470475	0.594890134984876
CX3CR1	1.15425617554941	1.42982060684266	0.152768513146694
TBX4	1.04633323989808	1.3742144498446	0.169375116070922
ORC6	0.993837550786222	-0.192071880063005	0.84768590125026
RIOK1	0.984909241378668	-1.188796789153	0.234519641847478
ZBTB39	1.03791688950874	0.726808273431677	0.467343414126722
RILPL1	1.03502857092917	0.39006716886065	0.696486879204035
CNBD2	0.982405302413048	-0.0252545624544678	0.979851916268053
WISP1	0.995934512310503	-0.367231820742611	0.713446105448081
CEP78	0.897463960043474	-1.27977654122318	0.200623736452005
ENSG00000281855	1.00486522425039	0.156027427478746	0.876011401976235
OST4	0.999105158171355	-1.00423962442098	0.315263127146506
CNN3	0.999252156178526	-0.489379922729816	0.624572747490415
ARMCX4	1.01459103178425	0.0831466356834979	0.933734944284718
ODC1	0.999019646396892	-1.99346931251283	0.0462100806261802
DOCK1	1.02438237501259	1.16193460745178	0.245262028296025
GLOD4	0.986163360168717	-0.712829951785724	0.475950989066756
ATP2B1	0.985350611181101	-2.07586817746281	0.0379061446286596
GRP	0.985552522105314	-0.678202995113686	0.497642993779858
LCMT1	0.979839036195032	-1.27769134171722	0.201358279301228
USP36	0.99551031101278	-0.200617452603889	0.840997710308821
LDHB	0.999844237612528	-0.271113052441529	0.786304083008488
SARAF	1.0019943695823	0.836626284220804	0.402802666458794
NUP62CL	1.00069942845393	0.0183481156919871	0.985361143144179
NBPF11	1.05253400712787	0.546526842262496	0.584703841716522
SPAG5	0.990354236001676	-0.779864233387051	0.43547079299685
PPP6R2	0.995588649789413	-0.290132356633318	0.771714982864269
EPYC	0.991762852294982	-0.246903788286505	0.804982684451447
BBS12	1.09895772357784	1.09788736019048	0.272253677960301
RBBP7	0.9854164023089	-1.76675244867097	0.0772696954208688
TGM4	0.895940301930817	-0.368837215656889	0.712249063308785
NDUFV2	1.00839919082956	0.200277187398742	0.841263802919164
TSPAN6	1.00265367588205	0.345078885675495	0.730035066408993
HBB	1.00111567625414	1.02926933877798	0.303353127134468
GPATCH4	0.980492774701584	-0.991658642829713	0.321364072040298
IGHMBP2	1.02322803943475	1.38763683613718	0.165247658687925
CAMSAP3	0.997027063454452	-0.234081076044326	0.814922036976231
FLRT1	0.924481199963789	-0.749257297929624	0.453702140106383
METTL17	0.989944533243561	-0.509563314852168	0.610357430376666
ITPKB	0.989950504945454	-1.0279976810756	0.303950918501301
HNRNPU	0.994491525534117	-1.13992088638106	0.254319262578179
ANKRD36B	1.4020474403603	0.889810911934288	0.373567426362712
MCM4	0.993522530020549	-1.14984518575313	0.250207640687207
NOP56	1.00416374988653	0.856512735886561	0.391714231272075
KIF15	0.948247089965276	-1.1455645243982	0.251975382981088
RBM14-RBM4	0.960623750301752	-0.171932668340986	0.863490463375496
SULT1C4	0.979882063799375	-0.5277495646091	0.597673166972418
TMEM201	1.02318720927775	0.706243599628678	0.480036660927005
HSPA14	0.982577809977576	-0.708707083337103	0.478506268284683
SLC7A5	1.00170692416695	1.51551471989075	0.129642105472073
TAGLN	1.00160335619698	0.925080202364872	0.35492419030734
KIAA0556	1.06321735783923	1.07476724257205	0.282478949792272
ALKBH6	1.05371096139835	0.59775083711835	0.550006198923054
PRC1	0.989354607997284	-1.13254152881708	0.257406835169311
SLC29A2	1.01145058875384	1.14779202016069	0.251054432342492
MESDC1	1.09764720571207	3.41488796850003	0.000638082503051417
SUGP2	1.00176157325466	0.103567693998099	0.917512426209295
GTF3A	0.999438207228403	-0.148153698674004	0.882221471580714
ARFRP1	1.05634664540768	2.05702822600522	0.039683510849675
REC114	0.770014246411395	-0.451811253771335	0.651404961745733
PABPN1	0.992432600869716	-1.00172667782293	0.316475618310367
CCL14	1.32481286099319	1.50096944225115	0.133363465414032
FAM199X	0.988189347774074	-0.575882375189466	0.564694689343659
RPAP3	0.971978593785993	-1.09413540688228	0.273895595639868
GTF2H3	0.979538905312039	-1.06192750091145	0.288268599227708
CTSK	0.998764426783455	-0.894720626447702	0.370936449685597
MORN3	0.962152083234758	-0.539594603072751	0.58947663934409
SNAPC4	1.04464058778722	1.43342501712652	0.151736413259681
TARSL2	0.92288626962003	-1.53543559358878	0.124676866267369
SELL	1.00143203040419	0.338894118952738	0.734689494967705
C14orf166	0.9735964145009	-1.63339138415596	0.102386707939683
ANKRD23	0.975328396521409	-0.0793888637594473	0.936723326116946
CEP95	1.00875165411457	0.235837584966724	0.813558702043201
DUS1L	0.994410252161129	-0.701775072461295	0.482819446739249
ATP5F1	0.995642622113469	-0.902559321625993	0.366759824108309
WDR83	0.9306548045213	-1.38293502017407	0.166684791105873
POMT2	0.974526214812163	-0.369952971618123	0.711417531393018
ZNF385B	1.07717870916154	1.61422901332481	0.106477761010775
TRIM65	0.990389622050741	-0.475418490788285	0.634488717452958
PEA15	1.00101295072028	0.405318055164968	0.685243736540731
PLN	1.00490086695246	0.482331450319668	0.62957050895865
ETHE1	0.995155889324034	-0.954652055915201	0.339753682893697
COL17A1	0.999971082852519	-0.0408098424937802	0.967447492721671
SNRPC	0.994769272413156	-1.70273016449039	0.0886185771472533
BRF1	0.935231629145026	-0.672589011045972	0.501208794707168
STRADA	1.06443296249052	0.676036082857916	0.499017736137085
MCM3	0.998032215104972	-0.619092248053589	0.53585558982592
HK2	0.994641739193547	-1.84208389122806	0.0654628797135036
SEPHS2	0.989216711503839	-2.21863049511396	0.0265118731301304
RNF34	0.971946861683078	-0.79056684895775	0.429196798380299
AKAP8	0.986833433834715	-0.608901485895956	0.542589739278899
ANKRD32	0.982954088117034	-0.175427412939988	0.86074380215487
RAMP2	1.0107427451279	1.01395346025389	0.310604960035018
C19orf38	0.992795231872022	-0.149668222675505	0.881026380362193
MCM5	0.984421842958345	-1.80203852208242	0.0715393449938741
HACL1	0.961259210589819	-1.21069697040578	0.226011563949498
THUMPD2	0.889885293083306	-2.22511258251452	0.026073681275328
C16orf95	1.05405925413356	0.256920652588892	0.797240027134054
WASF1	0.988411016351433	-1.60210258486724	0.109132926511259
SEC13	0.998856618497346	-0.106947803893204	0.914830388614963
ART4	1.0304341267572	1.2998542688659	0.193650921381165
RTP2	0.766165723740226	-0.177911288839824	0.858792645073707
SOHLH1	1.00084296257	0.103983682226906	0.917182298061008
CNRIP1	1.05375198977665	1.04216600758805	0.297334719882719
CHML	1.00084899322115	0.0336080978229946	0.97318966478861
SASS6	0.923060642412682	-1.3265033095405	0.184673039632738
NAPA	1.02388000135177	1.49417455311983	0.135130001870324
CIT	1.02657261311299	0.686746099153881	0.492242741443037
RFWD3	1.00748521486001	0.462959891738536	0.643393116471225
ST6GALNAC3	0.927506853502201	-0.786701594462427	0.43145657048641
SRD5A2	0.847688957487161	-1.33842061261925	0.18075936325808
AHDC1	1.00218908834313	0.181205878417744	0.856205980676032
WFDC10B	1.12532107940674	1.42339018567776	0.154623075961068
LSM14B	0.995005829475481	-0.590465881874354	0.554878352933351
SOX21	0.994500408991514	-0.797299544533329	0.425277084805575
CEP290	1.0224009217307	0.271521597498017	0.785989890996829
CELSR2	1.00179720259413	0.186895409959747	0.851742638112016
CCDC137	0.992206424514473	-0.887157498239411	0.374994111249525
UNG	0.999031610443109	-0.16854740405471	0.866152654002243
PPP6R3	1.01524367178854	1.60100164900426	0.109376553913054
ASAH1	1.00634882312245	1.62139649579228	0.104932631816852
SUZ12	0.990491373283673	-0.561646632197938	0.574356801931074
MAP7D2	0.998820145776767	-0.0554063642998394	0.955814725650073
SLC11A1	1.04130188672699	2.31132058938419	0.0208151535806428
LRRC17	0.983117654042419	-1.35921231800283	0.174079319064279
ENSG00000280684	0.941420425107799	-0.543023783683586	0.587113427078078
FAM229B	1.00182864781296	0.0722249530642876	0.942422887353905
TARDBP	0.991974637904854	-0.522527435942627	0.60130314905188
DNM1L	1.00171764243583	0.15153921427683	0.879550379480977
PFKP	1.00298892739132	0.976544206727552	0.328794852242839
BRK1	0.996037688879134	-1.56012967736829	0.118729239634983
TMEM130	0.948217631921837	-1.31695046024711	0.187855230697976
ENTPD1	1.00418065953358	0.101263062843493	0.919341637010116
ZNF789	0.946942730727859	-0.782252073982987	0.434066446488213
KPNB1	0.999537196304479	-0.0809979675962787	0.935443568818782
NADSYN1	0.994470144269474	-0.397163256603025	0.691247075605419
C16orf59	1.00021931497304	0.00694003924350585	0.994462694286209
RPL39	0.99621586923345	-2.00304070120225	0.0451729199719033
LIPC	1.33728590434354	2.03232311936958	0.0421209554528221
B4GALNT4	1.00962473877375	1.03345864915096	0.301389312190349
KLHL38	1.13257668006244	0.630239224210491	0.528538079770331
VPS8	0.997058927321001	-0.181232403528241	0.85618516137878
MAP3K10	1.01710431782948	1.52399546607685	0.127509843787024
COPS4	0.992407569036799	-0.445441950770631	0.656000401378884
SPAG6	1.01668302641704	0.435783744045198	0.662993639268331
KIAA0907	1.00366323552073	0.328759884899814	0.74233718628693
GPR34	1.01713161217093	0.655809121482958	0.511946946746145
FBXO41	0.953579893016768	-1.11457626402937	0.265032046506025
CCDC142	0.952369900551171	-0.545570383488569	0.585361287146107
SF3B4	0.996356039003346	-1.12995428575753	0.258495487638357
CCDC58	0.985045932132712	-1.61737068371928	0.105798289949256
COQ2	0.952609557149072	-1.35380050213956	0.175800033438107
TSC22D1	0.998945720800014	-0.214192285899694	0.830397111455582
KRIT1	1.01440846183419	0.984440659988671	0.32489889447668
PRADC1	0.98468900124018	-1.28757509935443	0.197893911888131
UBXN10	1.05695159070403	1.76600018368184	0.0773958180515745
GDI1	1.0023863227741	0.428143667796392	0.668546526035593
UBXN7	0.982565279703891	-1.15507498249251	0.248059722019906
OGFOD2	0.897421060708875	-0.326905627307956	0.74373926475741
GALNT18	0.987146747232888	-1.12007213950722	0.262683021920845
CETP	1.01295996365187	0.245382406902359	0.806160349931385
CEP131	1.00961833504772	0.495391444937565	0.620323832425653
TBX20	1.20860812093296	1.41483498707749	0.15711688330014
IGFBP4	1.00084928466568	1.67516008464752	0.0939028267343005
C9orf84	0.813553127503739	-0.792786286218945	0.427902347784587
TNNT3	1.02540896329547	2.53980049154194	0.0110915719407138
NUP37	0.965835734051377	-1.63386480004945	0.102287242269548
CKAP5	0.99601161772197	-0.455161210376348	0.648993264414063
COL13A1	1.06134585855826	0.746477701152577	0.455378896954257
HNRNPDL	1.00546419450611	0.882235700029936	0.377649360009507
GSDMB	1.01595271854882	0.731898770531719	0.464230356665152
IGSF9B	1.08889632757276	0.917447194599667	0.358908351700307
PPHLN1	1.02455480977503	0.521366217062251	0.602111680724677
IRAK1	1.00042143986759	0.133481050976819	0.893812949292917
IQCA1	1.00170092938835	0.0462094792857955	0.963143287169625
SUPT7L	0.989894527056888	-0.388179962242463	0.69788286063518
BUB1B	0.980844390051825	-1.07693486664047	0.281509365049427
LMOD1	1.03101738532754	1.2765690188266	0.201754445476507
C17orf70	1.01449694582879	0.841448989865212	0.40009645034864
FBRSL1	1.01722370238381	0.788751640657381	0.430257179045101
C2CD5	1.00083241501564	0.0836370722145022	0.933344990819965
SGK494	1.07843696113079	0.963995121698394	0.335048371642455
NPSR1	0.992004251680727	-0.407293745155248	0.683792256187613
INPPL1	1.00981289424836	1.32897831195984	0.183855125250186
FPR2	1.097215958472	1.38425987507119	0.166278895504725
CCDC77	1.01585117886831	0.460222377914099	0.645356610117109
WNK2	0.987250924873211	-0.812987605864502	0.416225164259376
NDOR1	1.00009760602405	0.00442051973433359	0.996472947040275
SRSF2	0.996977331891136	-0.736478756986595	0.461439390826318
CORO1C	0.997119705679718	-0.593786068982205	0.552655207838216
CPED1	0.933721304879039	-1.05341660055532	0.292150099157709
NPIPA3	0.563199850365384	-1.20962146811361	0.226424176526187
RGS18	0.982055201679068	-0.186813970113102	0.8518064931817
SIK3	0.968933535392172	-0.617989196406378	0.536582460190448
CEP83	1.00918883982391	0.081048886321472	0.935403074690323
RBAK	0.945718869754831	-1.17330610733595	0.240673074024936
DDX47	1.08800810233078	0.579775699936027	0.562065886601171
FBF1	0.84144585791105	-1.00935192170225	0.312805887397118
PLCXD1	1.07038590847371	1.71272423032345	0.0867632852655412
ZBED1	1.00027323820161	0.0167197301949771	0.986660206941342
PPP2R3B	0.907368994918059	-0.950386572850755	0.341915864017912
