# Supplementary material for: A Novel Signature for Predicting Prognosis of Smoking-Related Squamous Cell Carcinoma
Source: Front Genet. 2021 Apr 22;12:666371. doi: 10.3389/fgene.2021.666371 (PMC8100348; doi:10.3389/fgene.2021.666371)
Supplement: Supplementary file 4 [file Table_3.XLSX]

## Sheet: Sheet1
Gene	coefficient
LMBRD1	0.027
MAFK	0.019
MESDC1	0.066
KLHL15	-0.144
E2F4	0.018
